# Supplementary material for: Optically pumped colloidal-quantum-dot lasing in LED-like devices with an integrated optical cavity
Source: Nat Commun. 2020 Jan 14;11:271. doi: 10.1038/s41467-019-14014-3 (PMC6959307; doi:10.1038/s41467-019-14014-3)
Supplement: Supplementary file 4 — Source Data File [file 41467_2019_14014_MOESM4_ESM.xlsx]

## Sheet: Fig. 1c
Fig. 1c Refractive indices of ITO, L-ITO, QDs					Fig. 1d Surface emission spectra on the L-ITO based device									Fig. 1e Lasing performance
Wavelength (nm)	Refractive index				Wavelength (nm)	Intensity at pump fluence of x uJ/cm2								Pump fluence (uJ/cm2)	Intensity
	ITO	L-ITO	QD			7.54	7.13	6.71	6.29	5.87	5.45	4.61		8.38323	1626.38
238.817	3.00831	2.20095	2.31989		579.437	10.1875	-9.0625	12.4375	8	-2.125	-4.6875	-0.5		7.96407	1236.02
240.409	2.98614	2.18416	2.32367		579.5	3.1875	-3.0625	10.4375	5	-6.125	-10.6875	-6.5		7.54491	1238.85
242.001	2.96471	2.16818	2.32747		579.564	4.1875	-1.0625	5.4375	12	3.875	-7.6875	-4.5		7.12575	427.085
243.593	2.94401	2.15296	2.33116		579.627	3.1875	4.9375	17.4375	8	-9.125	-10.6875	3.5		6.70659	231.891
245.185	2.92401	2.13844	2.33461		579.691	7.1875	-3.0625	10.4375	8	-6.125	-7.6875	-4.5		6.28743	19.1596
246.777	2.90467	2.12458	2.33767		579.754	7.1875	-6.0625	5.4375	11	-10.125	-12.6875	-6.5		5.86826	8.56135
248.369	2.88598	2.11133	2.34023		579.817	3.1875	-12.0625	10.4375	7	-12.125	-9.6875	-8.5		5.4491	1.00063
249.961	2.8679	2.09866	2.34219		579.881	-3.8125	-11.0625	4.4375	12	3.875	-9.6875	-9.5		4.61078	0.78258
251.553	2.85042	2.08652	2.34342		579.944	12.1875	6.9375	8.4375	13	-7.125	-12.6875	1.5		4.19162	0.69684
253.145	2.8335	2.07489	2.34384		580.008	0.1875	-3.0625	10.4375	4	-16.125	-13.6875	9.5		3.77246	0.66957
254.737	2.81713	2.06372	2.34335		580.071	0.1875	-9.0625	7.4375	1	0.875	-5.6875	9.5		3.35329	0.53952
256.329	2.80127	2.05301	2.34189		580.134	14.1875	-12.0625	4.4375	15	-14.125	-10.6875	-0.5
257.921	2.78592	2.04271	2.3395		580.198	17.1875	-6.0625	5.4375	19	-0.125	-5.6875	-11.5
259.513	2.77104	2.0328	2.33623		580.261	0.1875	-3.0625	20.4375	-1	-12.125	-15.6875	2.5
261.105	2.75662	2.02327	2.33211		580.325	0.1875	-0.0625	-1.5625	1	-11.125	-16.6875	8.5
262.697	2.74264	2.01409	2.32718		580.388	7.1875	2.9375	9.4375	8	8.875	-4.6875	0.5
264.29	2.72908	2.00524	2.32147		580.452	-1.8125	-8.0625	11.4375	2	-3.125	-2.6875	3.5
265.882	2.71592	1.99671	2.31502		580.515	-10.8125	-2.0625	7.4375	21	-0.125	-9.6875	1.5
267.474	2.70314	1.98847	2.30786		580.578	-5.8125	-2.0625	22.4375	8	-5.125	-4.6875	-3.5
269.066	2.69074	1.98052	2.30002		580.642	3.1875	1.9375	11.4375	14	-2.125	-12.6875	-1.5
270.658	2.67868	1.97284	2.29153		580.705	2.1875	-5.0625	2.4375	8	-9.125	-5.6875	-3.5
272.25	2.66697	1.96541	2.28242		580.769	4.1875	1.9375	9.4375	11	-9.125	-7.6875	3.5
273.842	2.65558	1.95823	2.27274		580.832	-6.8125	-19.0625	7.4375	11	-9.125	-2.6875	5.5
275.434	2.64451	1.95128	2.26258		580.895	13.1875	-7.0625	-4.5625	-3	-6.125	2.3125	-10.5
277.026	2.63373	1.94454	2.25207		580.959	2.1875	-6.0625	6.4375	16	5.875	-5.6875	-0.5
278.618	2.62324	1.93802	2.24133		581.022	22.1875	1.9375	3.4375	18	-8.125	-2.6875	3.5
280.211	2.61303	1.9317	2.23044		581.086	0.1875	-5.0625	2.4375	11	-0.125	-3.6875	-15.5
281.803	2.60309	1.92558	2.21952		581.149	-6.8125	-6.0625	9.4375	5	-5.125	-6.6875	0.5
283.395	2.5934	1.91963	2.20867		581.212	5.1875	-3.0625	6.4375	12	-5.125	-4.6875	-5.5
284.987	2.58395	1.91386	2.19797		581.276	-3.8125	-4.0625	9.4375	14	0.875	-13.6875	5.5
286.579	2.57474	1.90826	2.18751		581.339	2.1875	-12.0625	0.4375	12	-4.125	-3.6875	-4.5
288.171	2.56576	1.90281	2.17737		581.402	3.1875	-10.0625	12.4375	-4	-0.125	-5.6875	-4.5
289.763	2.557	1.89752	2.16764		581.466	-3.8125	-1.0625	6.4375	12	0.875	-10.6875	-4.5
291.355	2.54845	1.89238	2.15838		581.529	15.1875	-8.0625	13.4375	15	-0.125	-6.6875	-0.5
292.947	2.5401	1.88738	2.14967		581.593	3.1875	3.9375	11.4375	13	-7.125	-1.6875	-4.5
294.539	2.53194	1.88252	2.14155		581.656	13.1875	-10.0625	-1.5625	9	-3.125	-11.6875	1.5
296.132	2.52398	1.87779	2.13398		581.719	-3.8125	-3.0625	6.4375	9	-13.125	-3.6875	-6.5
297.724	2.5162	1.87318	2.12694		581.783	14.1875	-13.0625	5.4375	3	1.875	-11.6875	2.5
299.316	2.50859	1.86869	2.12038		581.846	3.1875	-0.0625	13.4375	7	-10.125	-7.6875	-4.5
300.908	2.50115	1.86432	2.11427		581.91	3.1875	-1.0625	1.4375	17	-6.125	-5.6875	-5.5
302.5	2.49388	1.86006	2.10857		581.973	7.1875	-5.0625	10.4375	-2	-9.125	-6.6875	0.5
304.092	2.48676	1.8559	2.10326		582.036	12.1875	1.9375	4.4375	-1	3.875	-10.6875	-7.5
305.684	2.47979	1.85185	2.09831		582.1	-1.8125	-3.0625	9.4375	6	-23.125	-7.6875	-1.5
307.276	2.47297	1.8479	2.09368		582.163	12.1875	-17.0625	12.4375	7	-14.125	-3.6875	1.5
308.868	2.4663	1.84405	2.08934		582.226	3.1875	-3.0625	7.4375	4	-10.125	-5.6875	10.5
310.46	2.45976	1.84028	2.08528		582.29	5.1875	-12.0625	19.4375	-8	-0.125	1.3125	-8.5
312.052	2.45335	1.83661	2.08146		582.353	-9.8125	-3.0625	7.4375	6	-5.125	-2.6875	4.5
313.644	2.44707	1.83302	2.07787		582.417	3.1875	-12.0625	3.4375	19	-0.125	-7.6875	2.5
315.236	2.44092	1.82952	2.07447		582.48	7.1875	-10.0625	13.4375	7	-2.125	1.3125	-1.5
316.828	2.43488	1.8261	2.07124		582.543	9.1875	6.9375	2.4375	1	-10.125	-5.6875	-2.5
318.42	2.42896	1.82275	2.06818		582.607	12.1875	-5.0625	8.4375	23	-8.125	-4.6875	-5.5
320.012	2.42316	1.81948	2.06527		582.67	3.1875	-9.0625	-0.5625	8	1.875	2.3125	7.5
321.604	2.41746	1.81628	2.0625		582.733	9.1875	-0.0625	-4.5625	18	-11.125	-9.6875	-1.5
323.196	2.41187	1.81316	2.05988		582.797	4.1875	0.9375	1.4375	16	-13.125	-1.6875	-6.5
324.788	2.40639	1.8101	2.0574		582.86	3.1875	-4.0625	16.4375	12	-9.125	-11.6875	-11.5
326.38	2.401	1.8071	2.05504		582.924	13.1875	-8.0625	2.4375	8	6.875	3.3125	-1.5
327.972	2.3957	1.80417	2.05281		582.987	4.1875	-3.0625	14.4375	8	-12.125	-3.6875	-26.5
329.564	2.39051	1.8013	2.0507		583.05	9.1875	-4.0625	-2.5625	11	4.875	-13.6875	-7.5
331.156	2.3854	1.79849	2.04872		583.114	8.1875	-4.0625	13.4375	7	-11.125	-4.6875	4.5
332.748	2.38037	1.79574	2.04684		583.177	-0.8125	-11.0625	4.4375	20	2.875	0.3125	-7.5
334.34	2.37544	1.79305	2.04507		583.24	-1.8125	-0.0625	-4.5625	8	-9.125	-11.6875	-0.5
335.932	2.37059	1.79041	2.04341		583.304	10.1875	-19.0625	0.4375	10	2.875	-18.6875	1.5
337.523	2.36581	1.78782	2.04185		583.367	-1.8125	-2.0625	-3.5625	2	0.875	3.3125	2.5
339.115	2.36112	1.78528	2.04039		583.431	17.1875	-8.0625	2.4375	-4	-11.125	-13.6875	3.5
340.707	2.3565	1.7828	2.03902		583.494	3.1875	-10.0625	5.4375	7	-19.125	-7.6875	-4.5
342.299	2.35195	1.78036	2.03775		583.557	11.1875	-5.0625	1.4375	9	-8.125	-8.6875	-3.5
343.891	2.34748	1.77797	2.03656		583.621	-0.8125	4.9375	11.4375	6	-7.125	-1.6875	6.5
345.483	2.34307	1.77562	2.03545		583.684	16.1875	-8.0625	8.4375	14	3.875	-4.6875	-1.5
347.074	2.33873	1.77332	2.03443		583.747	9.1875	8.9375	10.4375	-8	13.875	-0.6875	-10.5
348.666	2.33446	1.77106	2.03347		583.811	3.1875	13.9375	5.4375	11	4.875	-4.6875	-0.5
350.258	2.33025	1.76885	2.03258		583.874	5.1875	-1.0625	7.4375	10	-9.125	-7.6875	-8.5
351.85	2.32611	1.76667	2.03174		583.937	-1.8125	-10.0625	7.4375	0	-11.125	-0.6875	1.5
353.442	2.32202	1.76454	2.03096		584.001	-9.8125	-12.0625	9.4375	5	0.875	2.3125	-7.5
355.033	2.31799	1.76244	2.03021		584.064	-1.8125	-5.0625	1.4375	13	-11.125	-5.6875	7.5
356.625	2.31402	1.76038	2.0295		584.127	-3.8125	-3.0625	1.4375	9	1.875	2.3125	4.5
358.217	2.31011	1.75836	2.02882		584.191	4.1875	-12.0625	10.4375	3	-11.125	-9.6875	-0.5
359.808	2.30624	1.75637	2.02817		584.254	10.1875	-4.0625	21.4375	9	-1.125	-2.6875	4.5
361.4	2.30243	1.75442	2.02753		584.317	-4.8125	-16.0625	14.4375	8	-3.125	-10.6875	-0.5
362.992	2.29868	1.7525	2.02691		584.381	1.1875	-5.0625	-4.5625	3	-15.125	-5.6875	-5.5
364.583	2.29497	1.75061	2.0263		584.444	8.1875	-13.0625	11.4375	5	-0.125	-4.6875	5.5
366.175	2.29131	1.74876	2.02569		584.508	-8.8125	-6.0625	4.4375	3	-11.125	3.3125	7.5
367.767	2.2877	1.74693	2.02509		584.571	3.1875	12.9375	7.4375	12	-10.125	-7.6875	-6.5
369.358	2.28413	1.74514	2.02448		584.634	6.1875	-4.0625	7.4375	2	-7.125	-8.6875	0.5
370.95	2.28061	1.74338	2.02386		584.698	2.1875	-1.0625	2.4375	11	-9.125	-2.6875	-1.5
372.541	2.27713	1.74164	2.02324		584.761	11.1875	-15.0625	-0.5625	7	-5.125	-11.6875	0.5
374.133	2.2737	1.73994	2.02259		584.824	-5.8125	-3.0625	-3.5625	11	-3.125	-0.6875	-7.5
375.724	2.27031	1.73826	2.02194		584.888	12.1875	-5.0625	13.4375	13	-6.125	-1.6875	-2.5
377.316	2.26695	1.73661	2.02125		584.951	10.1875	-2.0625	0.4375	9	-4.125	3.3125	-10.5
378.907	2.26364	1.73498	2.02055		585.014	8.1875	-14.0625	0.4375	12	0.875	-8.6875	2.5
380.499	2.26036	1.73338	2.01982		585.078	5.1875	-3.0625	5.4375	20	10.875	2.3125	0.5
382.09	2.25713	1.73181	2.01908		585.141	7.1875	-12.0625	7.4375	23	-9.125	6.3125	12.5
383.681	2.25393	1.73026	2.01831		585.204	1.1875	-0.0625	4.4375	6	6.875	-3.6875	-9.5
385.273	2.25076	1.72873	2.01754		585.268	15.1875	-2.0625	9.4375	9	-3.125	8.3125	1.5
386.864	2.24763	1.72722	2.01675		585.331	-0.8125	5.9375	11.4375	5	-6.125	-3.6875	-1.5
388.456	2.24453	1.72574	2.01596		585.394	-2.8125	-0.0625	0.4375	6	0.875	-2.6875	-1.5
390.047	2.24147	1.72428	2.01516		585.458	10.1875	-5.0625	7.4375	13	-11.125	-8.6875	-3.5
391.638	2.23844	1.72284	2.01437		585.521	6.1875	-1.0625	5.4375	14	-14.125	-2.6875	4.5
393.229	2.23544	1.72143	2.01357		585.584	3.1875	-9.0625	15.4375	0	-2.125	1.3125	2.5
394.821	2.23247	1.72003	2.01277		585.648	16.1875	1.9375	13.4375	13	-1.125	-13.6875	-2.5
396.412	2.22953	1.71866	2.01198		585.711	0.1875	-20.0625	12.4375	8	-13.125	-7.6875	-3.5
398.003	2.22662	1.7173	2.0112		585.774	1.1875	-15.0625	2.4375	9	13.875	-8.6875	7.5
399.594	2.22374	1.71596	2.01043		585.838	-8.8125	-1.0625	6.4375	-2	-11.125	-0.6875	-8.5
401.185	2.22089	1.71465	2.00967		585.901	2.1875	-12.0625	6.4375	12	-4.125	0.3125	4.5
402.777	2.21806	1.71335	2.00892		585.964	4.1875	-11.0625	6.4375	5	-3.125	2.3125	-12.5
404.368	2.21526	1.71207	2.00819		586.028	10.1875	1.9375	-5.5625	12	-19.125	-12.6875	2.5
405.959	2.21249	1.7108	2.00747		586.091	22.1875	-5.0625	15.4375	14	4.875	4.3125	-17.5
407.55	2.20974	1.70956	2.00677		586.154	15.1875	-8.0625	-0.5625	7	-10.125	-0.6875	3.5
409.141	2.20702	1.70833	2.00609		586.218	6.1875	2.9375	12.4375	7	-1.125	-2.6875	-0.5
410.732	2.20432	1.70711	2.00543		586.281	6.1875	-5.0625	14.4375	5	-6.125	-5.6875	2.5
412.323	2.20165	1.70592	2.0048		586.344	11.1875	-0.0625	4.4375	5	-9.125	-0.6875	-6.5
413.914	2.199	1.70474	2.00418		586.408	13.1875	-6.0625	8.4375	7	-7.125	-7.6875	-2.5
415.505	2.19637	1.70357	2.0036		586.471	12.1875	-2.0625	3.4375	8	1.875	5.3125	-4.5
417.095	2.19376	1.70242	2.00304		586.534	3.1875	-12.0625	-5.5625	9	-4.125	-5.6875	-2.5
418.686	2.19117	1.70129	2.0025		586.598	17.1875	-3.0625	11.4375	15	-4.125	4.3125	-13.5
420.277	2.18861	1.70017	2.00199		586.661	12.1875	-2.0625	3.4375	14	0.875	-1.6875	-13.5
421.868	2.18606	1.69906	2.00151		586.724	14.1875	-5.0625	7.4375	5	6.875	-1.6875	-2.5
423.459	2.18354	1.69797	2.00105		586.787	12.1875	-1.0625	-2.5625	10	-6.125	-15.6875	2.5
425.049	2.18104	1.69689	2.0006		586.851	2.1875	-14.0625	7.4375	3	-5.125	6.3125	-12.5
426.64	2.17855	1.69582	2.00018		586.914	18.1875	-8.0625	3.4375	2	-10.125	13.3125	-5.5
428.231	2.17608	1.69477	1.99976		586.977	19.1875	-12.0625	5.4375	13	-1.125	-0.6875	4.5
429.821	2.17363	1.69373	1.99936		587.041	9.1875	-13.0625	10.4375	16	-5.125	-0.6875	-5.5
431.412	2.17121	1.69271	1.99896		587.104	0.1875	-5.0625	10.4375	19	-5.125	-8.6875	-15.5
433.003	2.16879	1.69169	1.99858		587.167	7.1875	-1.0625	-0.5625	14	8.875	-1.6875	6.5
434.593	2.1664	1.69069	1.99819		587.231	3.1875	3.9375	10.4375	2	1.875	-4.6875	8.5
436.184	2.16402	1.6897	1.99781		587.294	-0.8125	-3.0625	1.4375	14	-3.125	3.3125	-8.5
437.774	2.16166	1.68872	1.99743		587.357	7.1875	-7.0625	14.4375	5	-8.125	5.3125	3.5
439.365	2.15931	1.68776	1.99705		587.421	13.1875	5.9375	5.4375	18	-5.125	11.3125	-12.5
440.955	2.15698	1.6868	1.99666		587.484	8.1875	0.9375	13.4375	3	-5.125	0.3125	-4.5
442.545	2.15466	1.68586	1.99627		587.547	-3.8125	-7.0625	5.4375	10	-14.125	2.3125	0.5
444.136	2.15236	1.68492	1.99587		587.61	11.1875	-18.0625	7.4375	12	-1.125	-15.6875	1.5
445.726	2.15007	1.684	1.99547		587.674	-4.8125	-3.0625	15.4375	11	-2.125	-3.6875	4.5
447.316	2.1478	1.68309	1.99505		587.737	7.1875	-2.0625	10.4375	9	-15.125	3.3125	0.5
448.907	2.14554	1.68219	1.99462		587.8	11.1875	-0.0625	14.4375	13	-11.125	7.3125	-4.5
450.497	2.1433	1.68129	1.99418		587.864	1.1875	3.9375	-1.5625	14	-12.125	-11.6875	-4.5
452.087	2.14107	1.68041	1.99373		587.927	18.1875	-2.0625	2.4375	8	-3.125	-0.6875	6.5
453.677	2.13885	1.67954	1.99326		587.99	13.1875	-12.0625	4.4375	2	3.875	-7.6875	-8.5
455.267	2.13664	1.67867	1.99277		588.054	0.1875	-2.0625	8.4375	10	-2.125	6.3125	-3.5
456.857	2.13445	1.67782	1.99227		588.117	3.1875	-14.0625	3.4375	14	-2.125	-4.6875	-12.5
458.447	2.13227	1.67698	1.99174		588.18	-1.8125	-15.0625	3.4375	11	-5.125	-2.6875	-13.5
460.038	2.1301	1.67614	1.9912		588.243	6.1875	-13.0625	8.4375	18	-2.125	7.3125	-1.5
461.627	2.12794	1.67531	1.99064		588.307	3.1875	-3.0625	8.4375	7	-5.125	2.3125	-15.5
463.217	2.12579	1.67449	1.99005		588.37	7.1875	-14.0625	8.4375	5	5.875	-10.6875	6.5
464.807	2.12366	1.67368	1.98945		588.433	5.1875	-0.0625	-2.5625	6	-5.125	-0.6875	-5.5
466.397	2.12153	1.67288	1.98882		588.497	9.1875	-18.0625	-6.5625	13	-2.125	9.3125	-0.5
467.987	2.11942	1.67209	1.98816		588.56	7.1875	-12.0625	3.4375	2	-5.125	-5.6875	-5.5
469.577	2.11732	1.6713	1.98748		588.623	16.1875	-9.0625	5.4375	21	5.875	-10.6875	-7.5
471.166	2.11522	1.67053	1.98678		588.687	12.1875	5.9375	-6.5625	15	-4.125	0.3125	-6.5
472.756	2.11314	1.66976	1.98605		588.75	5.1875	1.9375	-9.5625	11	-3.125	-1.6875	-0.5
474.346	2.11106	1.66899	1.98531		588.813	18.1875	-8.0625	9.4375	19	-3.125	-13.6875	-10.5
475.935	2.109	1.66824	1.98454		588.876	15.1875	-6.0625	6.4375	20	1.875	9.3125	-5.5
477.525	2.10694	1.66749	1.98375		588.94	-5.8125	-5.0625	9.4375	13	-6.125	8.3125	-2.5
479.115	2.1049	1.66675	1.98295		589.003	15.1875	-2.0625	1.4375	10	-0.125	-6.6875	2.5
480.704	2.10286	1.66602	1.98213		589.066	6.1875	1.9375	4.4375	13	-7.125	-2.6875	2.5
482.294	2.10083	1.66529	1.9813		589.13	11.1875	3.9375	7.4375	4	1.875	-2.6875	-4.5
483.883	2.09881	1.66457	1.98046		589.193	11.1875	-1.0625	17.4375	14	-5.125	-3.6875	4.5
485.472	2.09679	1.66386	1.9796		589.256	17.1875	-2.0625	1.4375	14	-0.125	-2.6875	-5.5
487.062	2.09479	1.66316	1.97874		589.319	7.1875	2.9375	5.4375	11	9.875	-4.6875	-1.5
488.651	2.09279	1.66246	1.97786		589.383	-0.8125	-10.0625	7.4375	4	-7.125	-0.6875	-2.5
490.24	2.0908	1.66177	1.97698		589.446	12.1875	-2.0625	12.4375	11	1.875	-2.6875	-1.5
491.829	2.08882	1.66108	1.97609		589.509	10.1875	-16.0625	-0.5625	24	-13.125	0.3125	10.5
493.419	2.08684	1.6604	1.97519		589.572	10.1875	5.9375	1.4375	6	-2.125	0.3125	-22.5
495.008	2.08488	1.65973	1.97429		589.636	11.1875	-6.0625	7.4375	11	10.875	0.3125	7.5
496.597	2.08291	1.65906	1.97339		589.699	7.1875	-7.0625	6.4375	9	9.875	3.3125	-4.5
498.186	2.08096	1.6584	1.97248		589.762	9.1875	-1.0625	6.4375	11	3.875	-1.6875	-4.5
499.775	2.07901	1.65774	1.97157		589.826	13.1875	-3.0625	-6.5625	5	-4.125	-1.6875	-11.5
501.364	2.07707	1.65709	1.97066		589.889	9.1875	-10.0625	-0.5625	6	1.875	0.3125	-14.5
502.953	2.07514	1.65644	1.96975		589.952	10.1875	-3.0625	3.4375	2	-10.125	-3.6875	-2.5
504.541	2.07321	1.6558	1.96884		590.015	21.1875	3.9375	6.4375	8	6.875	-1.6875	-1.5
506.13	2.07128	1.65517	1.96793		590.079	0.1875	-10.0625	-10.5625	6	-8.125	2.3125	-7.5
507.719	2.06937	1.65454	1.96703		590.142	2.1875	-10.0625	4.4375	3	-6.125	4.3125	4.5
509.308	2.06745	1.65392	1.96612		590.205	13.1875	0.9375	6.4375	12	-6.125	2.3125	8.5
510.896	2.06555	1.6533	1.96522		590.268	13.1875	0.9375	14.4375	19	0.875	1.3125	-8.5
512.485	2.06365	1.65269	1.96433		590.332	14.1875	5.9375	4.4375	8	-1.125	3.3125	-8.5
514.074	2.06175	1.65208	1.96343		590.395	16.1875	-14.0625	5.4375	15	-4.125	7.3125	-5.5
515.662	2.05986	1.65148	1.96255		590.458	14.1875	-3.0625	9.4375	9	6.875	0.3125	-14.5
517.251	2.05797	1.65088	1.96167		590.522	12.1875	0.9375	-3.5625	-5	0.875	-4.6875	-11.5
518.839	2.05609	1.65029	1.96079		590.585	15.1875	-4.0625	18.4375	11	-18.125	16.3125	7.5
520.427	2.05422	1.6497	1.95993		590.648	9.1875	-10.0625	3.4375	14	-0.125	11.3125	-1.5
522.016	2.05234	1.64911	1.95907		590.711	14.1875	-8.0625	0.4375	19	-15.125	-18.6875	-9.5
523.604	2.05048	1.64853	1.95822		590.775	1.1875	-2.0625	5.4375	5	5.875	-6.6875	-4.5
525.192	2.04861	1.64796	1.95737		590.838	9.1875	-4.0625	13.4375	7	-8.125	-4.6875	2.5
526.78	2.04675	1.64739	1.95654		590.901	11.1875	5.9375	0.4375	8	-6.125	2.3125	-5.5
528.369	2.0449	1.64682	1.95572		590.964	26.1875	-9.0625	11.4375	-3	9.875	-5.6875	2.5
529.957	2.04305	1.64626	1.9549		591.028	0.1875	1.9375	8.4375	14	-3.125	-5.6875	-10.5
531.545	2.0412	1.6457	1.9541		591.091	9.1875	-0.0625	-0.5625	12	-9.125	-1.6875	-2.5
533.133	2.03935	1.64515	1.95331		591.154	17.1875	-7.0625	8.4375	15	-10.125	4.3125	-10.5
534.721	2.03751	1.6446	1.95252		591.217	7.1875	-4.0625	4.4375	7	4.875	-3.6875	-9.5
536.308	2.03568	1.64405	1.95175		591.281	4.1875	-13.0625	-4.5625	21	-0.125	-5.6875	-7.5
537.896	2.03384	1.64351	1.95099		591.344	11.1875	-5.0625	4.4375	24	3.875	0.3125	-4.5
539.484	2.03201	1.64297	1.95024		591.407	11.1875	-20.0625	7.4375	14	-3.125	-0.6875	-7.5
541.072	2.03018	1.64244	1.9495		591.47	12.1875	8.9375	-2.5625	13	13.875	13.3125	-10.5
542.659	2.02836	1.64191	1.94876		591.534	3.1875	6.9375	-0.5625	10	-3.125	-2.6875	2.5
544.247	2.02654	1.64138	1.94804		591.597	8.1875	3.9375	3.4375	11	-6.125	-0.6875	-11.5
545.835	2.02472	1.64086	1.94732		591.66	9.1875	1.9375	3.4375	17	-3.125	5.3125	-0.5
547.422	2.0229	1.64034	1.94661		591.723	16.1875	-2.0625	5.4375	22	9.875	3.3125	-6.5
549.009	2.02109	1.63983	1.94591		591.787	12.1875	-3.0625	5.4375	0	7.875	-8.6875	-10.5
550.597	2.01928	1.63932	1.94521		591.85	18.1875	0.9375	4.4375	14	8.875	-16.6875	-7.5
552.184	2.01747	1.63881	1.94452		591.913	0.1875	-10.0625	14.4375	14	-7.125	-5.6875	-2.5
553.771	2.01567	1.6383	1.94384		591.976	4.1875	3.9375	13.4375	7	-5.125	-3.6875	-9.5
555.359	2.01386	1.6378	1.94316		592.04	9.1875	4.9375	8.4375	11	5.875	13.3125	-0.5
556.946	2.01206	1.6373	1.94249		592.103	23.1875	4.9375	5.4375	5	7.875	-2.6875	7.5
558.533	2.01026	1.63681	1.94182		592.166	12.1875	0.9375	7.4375	2	5.875	4.3125	-1.5
560.12	2.00847	1.63631	1.94116		592.229	16.1875	3.9375	-3.5625	3	1.875	-4.6875	-3.5
561.707	2.00667	1.63583	1.9405		592.293	21.1875	1.9375	6.4375	19	2.875	0.3125	-13.5
563.294	2.00488	1.63534	1.93985		592.356	12.1875	8.9375	-4.5625	21	5.875	0.3125	0.5
564.881	2.00308	1.63486	1.9392		592.419	14.1875	0.9375	9.4375	16	3.875	1.3125	-6.5
566.468	2.00129	1.63438	1.93855		592.482	14.1875	11.9375	7.4375	5	6.875	-9.6875	-11.5
568.055	1.99951	1.6339	1.9379		592.545	19.1875	-11.0625	-7.5625	11	8.875	-0.6875	-13.5
569.641	1.99772	1.63343	1.93727		592.609	17.1875	8.9375	0.4375	7	16.875	-4.6875	-5.5
571.228	1.99593	1.63296	1.93663		592.672	8.1875	-8.0625	14.4375	11	0.875	-3.6875	-3.5
572.814	1.99415	1.63249	1.93599		592.735	6.1875	14.9375	-6.5625	-6	8.875	-9.6875	-17.5
574.401	1.99236	1.63202	1.93536		592.798	1.1875	-8.0625	4.4375	4	4.875	-11.6875	-4.5
575.987	1.99058	1.63156	1.93473		592.862	9.1875	-9.0625	8.4375	4	-8.125	6.3125	-3.5
577.574	1.9888	1.6311	1.9341		592.925	21.1875	2.9375	12.4375	5	3.875	-1.6875	-11.5
579.16	1.98702	1.63064	1.93348		592.988	5.1875	7.9375	3.4375	19	15.875	-11.6875	6.5
580.746	1.98524	1.63019	1.93285		593.051	13.1875	-4.0625	1.4375	8	0.875	17.3125	-4.5
582.333	1.98347	1.62974	1.93223		593.115	26.1875	-0.0625	10.4375	12	8.875	-0.6875	1.5
583.919	1.98169	1.62929	1.93161		593.178	4.1875	0.9375	9.4375	10	5.875	-4.6875	-12.5
585.505	1.97991	1.62884	1.93099		593.241	21.1875	1.9375	9.4375	6	-2.125	0.3125	-14.5
587.091	1.97814	1.6284	1.93037		593.304	8.1875	-8.0625	9.4375	21	-1.125	0.3125	1.5
588.677	1.97636	1.62796	1.92975		593.367	20.1875	-2.0625	4.4375	15	4.875	10.3125	-5.5
590.263	1.97459	1.62752	1.92913		593.431	12.1875	-5.0625	0.4375	-3	6.875	9.3125	4.5
591.849	1.97281	1.62708	1.92851		593.494	12.1875	1.9375	16.4375	15	1.875	3.3125	-3.5
593.435	1.97104	1.62665	1.92789		593.557	16.1875	4.9375	12.4375	23	2.875	12.3125	-9.5
595.02	1.96927	1.62622	1.92727		593.62	27.1875	5.9375	8.4375	16	9.875	-0.6875	-6.5
596.606	1.9675	1.62579	1.92665		593.684	23.1875	-2.0625	2.4375	3	5.875	-5.6875	-2.5
598.192	1.96572	1.62536	1.92603		593.747	12.1875	-3.0625	7.4375	10	-1.125	2.3125	-5.5
599.777	1.96395	1.62493	1.92541		593.81	16.1875	13.9375	17.4375	-6	3.875	-1.6875	-3.5
601.363	1.96218	1.62451	1.92479		593.873	12.1875	4.9375	1.4375	3	-11.125	-2.6875	-3.5
602.948	1.96041	1.62409	1.92417		593.936	10.1875	4.9375	2.4375	12	7.875	0.3125	-5.5
604.533	1.95863	1.62367	1.92355		594	29.1875	18.9375	6.4375	6	-4.125	14.3125	6.5
606.119	1.95686	1.62325	1.92292		594.063	11.1875	3.9375	1.4375	8	3.875	5.3125	-7.5
607.704	1.95509	1.62284	1.9223		594.126	16.1875	1.9375	1.4375	9	0.875	-8.6875	-0.5
609.289	1.95332	1.62243	1.92167		594.189	7.1875	-7.0625	5.4375	16	10.875	10.3125	3.5
610.874	1.95155	1.62202	1.92104		594.252	5.1875	-11.0625	13.4375	4	0.875	-4.6875	-3.5
612.459	1.94977	1.62161	1.92042		594.316	16.1875	3.9375	3.4375	19	6.875	-2.6875	-1.5
614.044	1.948	1.6212	1.91979		594.379	21.1875	4.9375	15.4375	11	4.875	-0.6875	-15.5
615.629	1.94623	1.6208	1.91915		594.442	24.1875	11.9375	-11.5625	13	10.875	7.3125	0.5
617.214	1.94445	1.6204	1.91852		594.505	3.1875	-2.0625	23.4375	17	8.875	-2.6875	-16.5
618.798	1.94268	1.61999	1.91789		594.569	17.1875	8.9375	4.4375	11	2.875	5.3125	-2.5
620.383	1.9409	1.61959	1.91725		594.632	12.1875	12.9375	13.4375	15	9.875	-9.6875	-8.5
621.968	1.93913	1.6192	1.91661		594.695	18.1875	12.9375	-3.5625	-1	7.875	-5.6875	5.5
623.552	1.93735	1.6188	1.91597		594.758	7.1875	11.9375	8.4375	0	7.875	-4.6875	9.5
625.137	1.93557	1.61841	1.91533		594.821	21.1875	12.9375	12.4375	5	17.875	0.3125	-5.5
626.721	1.9338	1.61802	1.91469		594.885	25.1875	-0.0625	8.4375	9	-0.125	6.3125	-2.5
628.305	1.93202	1.61763	1.91405		594.948	33.1875	-12.0625	9.4375	6	17.875	-2.6875	5.5
629.89	1.93024	1.61724	1.91341		595.011	21.1875	-2.0625	10.4375	19	-4.125	3.3125	-6.5
631.474	1.92846	1.61685	1.91277		595.074	13.1875	4.9375	12.4375	24	9.875	10.3125	3.5
633.058	1.92668	1.61647	1.91213		595.137	27.1875	15.9375	4.4375	0	-3.125	-1.6875	-5.5
634.642	1.9249	1.61608	1.91148		595.201	20.1875	12.9375	26.4375	22	0.875	-2.6875	2.5
636.226	1.92311	1.6157	1.91084		595.264	23.1875	15.9375	3.4375	14	5.875	-5.6875	-11.5
637.81	1.92133	1.61532	1.9102		595.327	34.1875	6.9375	10.4375	18	16.875	-6.6875	-1.5
639.394	1.91954	1.61494	1.90957		595.39	16.1875	18.9375	18.4375	13	12.875	-6.6875	-0.5
640.977	1.91776	1.61457	1.90893		595.453	15.1875	19.9375	12.4375	6	-7.125	-0.6875	-11.5
642.561	1.91597	1.61419	1.9083		595.516	10.1875	4.9375	6.4375	18	4.875	2.3125	9.5
644.145	1.91418	1.61382	1.90766		595.58	32.1875	9.9375	14.4375	14	-3.125	-5.6875	5.5
645.728	1.91239	1.61345	1.90703		595.643	12.1875	-6.0625	14.4375	14	-2.125	4.3125	3.5
647.312	1.9106	1.61308	1.9064		595.706	25.1875	2.9375	20.4375	5	16.875	6.3125	-8.5
648.895	1.9088	1.61271	1.90577		595.769	33.1875	-0.0625	15.4375	18	18.875	-2.6875	7.5
650.478	1.90701	1.61234	1.90515		595.832	29.1875	1.9375	6.4375	5	6.875	5.3125	-5.5
652.062	1.90521	1.61197	1.90452		595.896	29.1875	21.9375	12.4375	15	6.875	2.3125	3.5
653.645	1.90342	1.6116	1.9039		595.959	18.1875	-1.0625	-3.5625	17	8.875	2.3125	-9.5
655.228	1.90162	1.61124	1.90328		596.022	17.1875	11.9375	1.4375	14	16.875	-1.6875	-21.5
656.811	1.89982	1.61088	1.90267		596.085	21.1875	9.9375	11.4375	19	11.875	-9.6875	-10.5
658.394	1.89801	1.61052	1.90206		596.148	17.1875	21.9375	17.4375	23	6.875	11.3125	-11.5
659.977	1.89621	1.61016	1.90145		596.212	17.1875	0.9375	2.4375	9	11.875	13.3125	-10.5
661.559	1.8944	1.6098	1.90084		596.275	26.1875	10.9375	11.4375	10	-0.125	5.3125	-4.5
663.142	1.8926	1.60944	1.90024		596.338	32.1875	9.9375	22.4375	5	6.875	-2.6875	-12.5
664.725	1.89079	1.60909	1.89964		596.401	12.1875	10.9375	6.4375	10	11.875	2.3125	1.5
666.307	1.88898	1.60873	1.89905		596.464	23.1875	16.9375	13.4375	18	12.875	8.3125	-1.5
667.89	1.88716	1.60838	1.89846		596.527	10.1875	0.9375	24.4375	11	6.875	1.3125	2.5
669.472	1.88535	1.60803	1.89787		596.591	24.1875	-3.0625	23.4375	11	18.875	15.3125	12.5
671.055	1.88353	1.60767	1.89729		596.654	22.1875	7.9375	5.4375	18	19.875	-4.6875	4.5
672.637	1.88171	1.60732	1.89671		596.717	31.1875	11.9375	24.4375	9	20.875	6.3125	-4.5
674.219	1.87989	1.60697	1.89613		596.78	19.1875	3.9375	21.4375	27	21.875	-4.6875	-2.5
675.801	1.87807	1.60663	1.89556		596.843	35.1875	24.9375	5.4375	28	9.875	4.3125	-4.5
677.383	1.87624	1.60628	1.89499		596.907	26.1875	23.9375	17.4375	14	26.875	4.3125	-3.5
678.965	1.87441	1.60593	1.89443		596.97	19.1875	7.9375	13.4375	23	8.875	16.3125	-12.5
680.547	1.87258	1.60559	1.89387		597.033	30.1875	15.9375	15.4375	23	14.875	-1.6875	-13.5
682.128	1.87075	1.60525	1.89332		597.096	26.1875	24.9375	10.4375	4	2.875	4.3125	-4.5
683.71	1.86892	1.60491	1.89277		597.159	24.1875	-1.0625	20.4375	11	26.875	7.3125	-3.5
685.292	1.86708	1.60456	1.89223		597.222	24.1875	18.9375	16.4375	11	18.875	3.3125	-11.5
686.873	1.86525	1.60422	1.89169		597.286	27.1875	23.9375	15.4375	12	12.875	-2.6875	-3.5
688.455	1.8634	1.60388	1.89115		597.349	30.1875	11.9375	20.4375	12	12.875	10.3125	3.5
690.036	1.86156	1.60355	1.89062		597.412	16.1875	-0.0625	28.4375	32	12.875	-3.6875	2.5
691.617	1.85972	1.60321	1.8901		597.475	19.1875	25.9375	17.4375	21	16.875	10.3125	-5.5
693.198	1.85787	1.60287	1.88958		597.538	32.1875	26.9375	20.4375	15	12.875	10.3125	-2.5
694.78	1.85602	1.60254	1.88906		597.601	21.1875	18.9375	10.4375	20	18.875	-2.6875	2.5
696.361	1.85416	1.6022	1.88855		597.665	18.1875	13.9375	6.4375	14	21.875	3.3125	-1.5
697.942	1.85231	1.60187	1.88805		597.728	23.1875	19.9375	8.4375	19	3.875	20.3125	-6.5
699.522	1.85045	1.60154	1.88755		597.791	33.1875	7.9375	22.4375	25	3.875	15.3125	5.5
701.103	1.84859	1.60121	1.88706		597.854	28.1875	6.9375	-4.5625	27	24.875	19.3125	-2.5
702.684	1.84672	1.60088	1.88657		597.917	25.1875	18.9375	12.4375	8	19.875	10.3125	8.5
704.264	1.84486	1.60055	1.88609		597.98	33.1875	18.9375	16.4375	15	17.875	6.3125	8.5
705.845	1.84299	1.60022	1.88561		598.044	15.1875	22.9375	12.4375	27	15.875	5.3125	9.5
707.425	1.84112	1.59989	1.88514		598.107	26.1875	8.9375	33.4375	15	18.875	9.3125	7.5
709.006	1.83924	1.59956	1.88468		598.17	36.1875	28.9375	23.4375	23	11.875	2.3125	0.5
710.586	1.83736	1.59924	1.88421		598.233	22.1875	-2.0625	16.4375	22	21.875	16.3125	-0.5
712.166	1.83548	1.59891	1.88376		598.296	34.1875	3.9375	27.4375	14	23.875	1.3125	-0.5
713.746	1.8336	1.59859	1.88331		598.359	28.1875	22.9375	22.4375	6	7.875	7.3125	0.5
715.326	1.83171	1.59826	1.88287		598.422	17.1875	24.9375	25.4375	17	19.875	14.3125	-5.5
716.906	1.82982	1.59794	1.88243		598.486	38.1875	23.9375	27.4375	24	20.875	17.3125	9.5
718.486	1.82793	1.59762	1.882		598.549	43.1875	9.9375	5.4375	9	11.875	1.3125	0.5
720.065	1.82604	1.5973	1.88157		598.612	32.1875	15.9375	19.4375	16	24.875	6.3125	-9.5
721.645	1.82414	1.59698	1.88115		598.675	29.1875	24.9375	24.4375	23	17.875	13.3125	7.5
723.225	1.82224	1.59665	1.88074		598.738	29.1875	25.9375	32.4375	22	36.875	2.3125	9.5
724.804	1.82033	1.59634	1.88033		598.801	28.1875	11.9375	16.4375	22	21.875	7.3125	-7.5
726.383	1.81842	1.59602	1.87993		598.864	51.1875	21.9375	23.4375	27	2.875	-2.6875	5.5
727.963	1.81651	1.5957	1.87953		598.928	47.1875	16.9375	16.4375	24	23.875	1.3125	6.5
729.542	1.8146	1.59538	1.87914		598.991	38.1875	16.9375	11.4375	10	26.875	7.3125	0.5
731.121	1.81268	1.59507	1.87876		599.054	27.1875	20.9375	9.4375	23	12.875	0.3125	6.5
732.7	1.81076	1.59475	1.87838		599.117	34.1875	7.9375	17.4375	5	17.875	4.3125	-3.5
734.279	1.80884	1.59444	1.87801		599.18	44.1875	11.9375	14.4375	27	28.875	4.3125	-2.5
735.858	1.80691	1.59412	1.87764		599.243	36.1875	14.9375	20.4375	26	11.875	14.3125	-2.5
737.437	1.80498	1.59381	1.87728		599.306	30.1875	12.9375	23.4375	20	11.875	20.3125	-6.5
739.015	1.80305	1.5935	1.87692		599.37	29.1875	18.9375	25.4375	17	4.875	18.3125	3.5
740.594	1.80111	1.59318	1.87658		599.433	31.1875	35.9375	14.4375	18	19.875	-4.6875	-0.5
742.172	1.79917	1.59287	1.87623		599.496	36.1875	17.9375	2.4375	25	19.875	7.3125	7.5
743.751	1.79722	1.59256	1.87589		599.559	40.1875	25.9375	24.4375	19	11.875	1.3125	-9.5
745.329	1.79527	1.59225	1.87556		599.622	32.1875	18.9375	21.4375	27	13.875	-5.6875	14.5
746.907	1.79332	1.59194	1.87523		599.685	37.1875	33.9375	16.4375	12	7.875	6.3125	5.5
748.485	1.79137	1.59163	1.87491		599.748	41.1875	25.9375	25.4375	10	28.875	9.3125	10.5
750.063	1.78941	1.59132	1.87459		599.812	30.1875	25.9375	28.4375	17	6.875	5.3125	5.5
751.641	1.78745	1.59101	1.87427		599.875	23.1875	15.9375	18.4375	24	22.875	10.3125	3.5
753.219	1.78548	1.59071	1.87397		599.938	29.1875	29.9375	28.4375	15	28.875	4.3125	0.5
754.796	1.78351	1.5904	1.87366		600.001	25.1875	8.9375	27.4375	35	11.875	3.3125	13.5
756.374	1.78154	1.59009	1.87336		600.064	25.1875	13.9375	11.4375	14	26.875	9.3125	9.5
757.952	1.77956	1.58979	1.87307		600.127	25.1875	15.9375	32.4375	25	36.875	8.3125	7.5
759.529	1.77758	1.58948	1.87277		600.19	31.1875	17.9375	36.4375	26	27.875	20.3125	4.5
761.106	1.7756	1.58918	1.87249		600.253	25.1875	16.9375	23.4375	20	15.875	3.3125	5.5
762.683	1.77361	1.58887	1.8722		600.317	30.1875	27.9375	31.4375	15	34.875	5.3125	-1.5
764.261	1.77162	1.58857	1.87192		600.38	30.1875	21.9375	14.4375	13	21.875	17.3125	-0.5
765.838	1.76962	1.58827	1.87165		600.443	15.1875	14.9375	9.4375	17	19.875	-1.6875	7.5
767.415	1.76762	1.58796	1.87138		600.506	40.1875	25.9375	26.4375	38	30.875	7.3125	7.5
768.991	1.76562	1.58766	1.87111		600.569	26.1875	24.9375	36.4375	39	18.875	19.3125	6.5
770.568	1.76361	1.58736	1.87084		600.632	47.1875	24.9375	31.4375	23	22.875	13.3125	10.5
772.145	1.7616	1.58706	1.87058		600.695	24.1875	24.9375	14.4375	14	34.875	5.3125	3.5
773.721	1.75958	1.58676	1.87032		600.758	28.1875	18.9375	29.4375	9	23.875	4.3125	10.5
775.298	1.75756	1.58645	1.87007		600.822	40.1875	14.9375	21.4375	20	16.875	0.3125	-0.5
776.874	1.75554	1.58615	1.86981		600.885	27.1875	37.9375	23.4375	23	13.875	-0.6875	-3.5
778.45	1.75351	1.58586	1.86957		600.948	25.1875	10.9375	10.4375	13	25.875	0.3125	4.5
780.026	1.75148	1.58556	1.86932		601.011	41.1875	28.9375	25.4375	33	15.875	0.3125	1.5
781.603	1.74944	1.58526	1.86908		601.074	40.1875	26.9375	28.4375	25	23.875	4.3125	14.5
783.178	1.7474	1.58496	1.86884		601.137	35.1875	24.9375	26.4375	29	26.875	20.3125	16.5
784.754	1.74535	1.58466	1.8686		601.2	27.1875	34.9375	25.4375	25	21.875	13.3125	14.5
786.33	1.7433	1.58436	1.86837		601.263	33.1875	25.9375	21.4375	24	9.875	17.3125	21.5
787.906	1.74125	1.58407	1.86813		601.326	39.1875	8.9375	11.4375	29	20.875	3.3125	12.5
789.481	1.73919	1.58377	1.8679		601.39	26.1875	23.9375	29.4375	26	22.875	0.3125	7.5
791.057	1.73713	1.58347	1.86768		601.453	36.1875	29.9375	21.4375	37	25.875	20.3125	0.5
792.632	1.73506	1.58318	1.86745		601.516	38.1875	34.9375	34.4375	38	33.875	36.3125	4.5
794.207	1.73299	1.58288	1.86723		601.579	38.1875	29.9375	35.4375	30	22.875	6.3125	1.5
795.782	1.73092	1.58259	1.86701		601.642	36.1875	40.9375	20.4375	32	32.875	10.3125	5.5
797.357	1.72884	1.58229	1.86679		601.705	42.1875	18.9375	26.4375	19	32.875	-2.6875	10.5
798.932	1.72675	1.582	1.86658		601.768	53.1875	39.9375	34.4375	31	35.875	7.3125	18.5
800.507	1.72466	1.5817	1.86637		601.831	27.1875	19.9375	18.4375	18	37.875	18.3125	9.5
802.082	1.72257	1.58141	1.86615		601.894	36.1875	23.9375	24.4375	29	32.875	17.3125	7.5
803.656	1.72047	1.58112	1.86594		601.958	41.1875	25.9375	30.4375	31	29.875	2.3125	4.5
805.231	1.71837	1.58082	1.86574		602.021	31.1875	25.9375	19.4375	26	26.875	16.3125	21.5
806.805	1.71626	1.58053	1.86553		602.084	41.1875	18.9375	20.4375	33	15.875	17.3125	9.5
808.38	1.71415	1.58024	1.86533		602.147	54.1875	24.9375	28.4375	25	31.875	19.3125	19.5
809.954	1.71204	1.57994	1.86512		602.21	45.1875	32.9375	33.4375	26	22.875	17.3125	18.5
811.528	1.70992	1.57965	1.86492		602.273	52.1875	24.9375	25.4375	14	24.875	13.3125	6.5
813.102	1.70779	1.57936	1.86473		602.336	42.1875	32.9375	32.4375	14	29.875	11.3125	3.5
814.676	1.70566	1.57907	1.86453		602.399	26.1875	31.9375	29.4375	11	28.875	13.3125	14.5
816.249	1.70352	1.57878	1.86433		602.462	42.1875	54.9375	40.4375	32	38.875	12.3125	6.5
817.823	1.70138	1.57849	1.86414		602.525	54.1875	23.9375	41.4375	27	32.875	14.3125	-0.5
819.397	1.69924	1.5782	1.86395		602.589	57.1875	11.9375	24.4375	14	25.875	4.3125	1.5
820.97	1.69709	1.57791	1.86376		602.652	66.1875	51.9375	36.4375	34	35.875	9.3125	19.5
822.543	1.69493	1.57762	1.86356		602.715	52.1875	18.9375	21.4375	44	33.875	-0.6875	16.5
824.117	1.69277	1.57733	1.86338		602.778	32.1875	35.9375	34.4375	16	29.875	24.3125	23.5
825.69	1.69061	1.57704	1.86319		602.841	24.1875	21.9375	20.4375	18	34.875	20.3125	16.5
827.263	1.68844	1.57675	1.863		602.904	46.1875	44.9375	21.4375	23	28.875	15.3125	5.5
828.836	1.68626	1.57646	1.86282		602.967	52.1875	41.9375	28.4375	29	30.875	13.3125	8.5
830.408	1.68408	1.57617	1.86263		603.03	59.1875	36.9375	41.4375	32	28.875	9.3125	15.5
831.981	1.6819	1.57588	1.86245		603.093	39.1875	47.9375	43.4375	26	43.875	11.3125	20.5
833.554	1.67971	1.5756	1.86227		603.156	46.1875	44.9375	38.4375	31	25.875	20.3125	12.5
835.126	1.67751	1.57531	1.86209		603.219	49.1875	29.9375	35.4375	28	43.875	18.3125	14.5
836.698	1.67531	1.57502	1.86191		603.283	50.1875	39.9375	42.4375	21	43.875	10.3125	19.5
838.271	1.67311	1.57473	1.86173		603.346	64.1875	34.9375	39.4375	29	26.875	30.3125	11.5
839.843	1.67089	1.57445	1.86155		603.409	23.1875	23.9375	31.4375	38	22.875	13.3125	26.5
841.415	1.66868	1.57416	1.86137		603.472	45.1875	48.9375	35.4375	34	34.875	32.3125	4.5
842.987	1.66646	1.57387	1.86119		603.535	51.1875	39.9375	35.4375	36	41.875	4.3125	13.5
844.558	1.66423	1.57358	1.86102		603.598	50.1875	26.9375	30.4375	27	37.875	15.3125	17.5
846.13	1.662	1.5733	1.86084		603.661	45.1875	25.9375	23.4375	36	11.875	15.3125	13.5
847.702	1.65976	1.57301	1.86067		603.724	49.1875	27.9375	43.4375	37	28.875	8.3125	27.5
849.273	1.65752	1.57272	1.86049		603.787	33.1875	36.9375	49.4375	40	46.875	32.3125	19.5
850.844	1.65527	1.57244	1.86032		603.85	51.1875	34.9375	39.4375	28	40.875	20.3125	25.5
852.416	1.65301	1.57215	1.86015		603.913	57.1875	19.9375	38.4375	41	50.875	-0.6875	27.5
853.987	1.65075	1.57187	1.85997		603.976	35.1875	48.9375	26.4375	34	51.875	28.3125	24.5
855.558	1.64849	1.57158	1.8598		604.039	47.1875	40.9375	44.4375	28	34.875	25.3125	19.5
857.129	1.64622	1.5713	1.85963		604.103	47.1875	46.9375	33.4375	26	34.875	6.3125	31.5
858.699	1.64394	1.57101	1.85946		604.166	53.1875	43.9375	42.4375	24	34.875	14.3125	19.5
860.27	1.64166	1.57073	1.85929		604.229	50.1875	35.9375	65.4375	33	38.875	24.3125	24.5
861.841	1.63937	1.57044	1.85912		604.292	49.1875	29.9375	40.4375	34	36.875	30.3125	14.5
863.411	1.63708	1.57016	1.85895		604.355	50.1875	37.9375	38.4375	32	39.875	13.3125	11.5
864.981	1.63478	1.56987	1.85878		604.418	33.1875	41.9375	48.4375	51	36.875	20.3125	38.5
866.551	1.63248	1.56959	1.85861		604.481	48.1875	53.9375	32.4375	22	54.875	6.3125	17.5
868.121	1.63017	1.5693	1.85844		604.544	52.1875	25.9375	70.4375	25	37.875	5.3125	16.5
869.691	1.62785	1.56902	1.85828		604.607	47.1875	43.9375	57.4375	16	40.875	23.3125	10.5
871.261	1.62553	1.56874	1.85811		604.67	51.1875	48.9375	52.4375	42	41.875	15.3125	20.5
872.831	1.6232	1.56845	1.85794		604.733	47.1875	38.9375	39.4375	46	37.875	25.3125	18.5
874.401	1.62087	1.56817	1.85777		604.796	59.1875	38.9375	38.4375	33	37.875	9.3125	21.5
875.97	1.61853	1.56788	1.8576		604.859	74.1875	37.9375	38.4375	35	42.875	45.3125	20.5
877.539	1.61618	1.5676	1.85744		604.922	69.1875	33.9375	42.4375	28	43.875	28.3125	24.5
879.109	1.61383	1.56732	1.85727		604.985	47.1875	60.9375	51.4375	32	23.875	35.3125	39.5
880.678	1.61147	1.56703	1.8571		605.049	57.1875	38.9375	39.4375	43	35.875	33.3125	14.5
882.247	1.60911	1.56675	1.85694		605.112	60.1875	54.9375	47.4375	32	45.875	9.3125	24.5
883.816	1.60674	1.56647	1.85677		605.175	59.1875	42.9375	36.4375	49	44.875	30.3125	18.5
885.384	1.60436	1.56618	1.8566		605.238	55.1875	51.9375	43.4375	30	32.875	25.3125	28.5
886.953	1.60198	1.5659	1.85643		605.301	64.1875	42.9375	32.4375	47	46.875	29.3125	26.5
888.521	1.59959	1.56562	1.85627		605.364	57.1875	49.9375	57.4375	33	56.875	11.3125	26.5
890.09	1.59719	1.56534	1.8561		605.427	51.1875	57.9375	41.4375	55	33.875	31.3125	30.5
891.658	1.59479	1.56505	1.85593		605.49	61.1875	37.9375	39.4375	47	50.875	32.3125	37.5
893.226	1.59238	1.56477	1.85577		605.553	52.1875	39.9375	54.4375	45	45.875	28.3125	23.5
894.794	1.58997	1.56449	1.8556		605.616	56.1875	54.9375	52.4375	48	62.875	33.3125	40.5
896.362	1.58755	1.56421	1.85543		605.679	62.1875	55.9375	57.4375	43	46.875	27.3125	29.5
897.93	1.58512	1.56392	1.85526		605.742	57.1875	45.9375	63.4375	46	55.875	36.3125	42.5
899.498	1.58269	1.56364	1.8551		605.805	66.1875	57.9375	56.4375	47	54.875	31.3125	48.5
901.065	1.58025	1.56336	1.85493		605.868	74.1875	55.9375	59.4375	64	52.875	26.3125	46.5
902.633	1.5778	1.56308	1.85476		605.931	59.1875	59.9375	57.4375	48	79.875	29.3125	46.5
904.2	1.57535	1.56279	1.85459		605.994	54.1875	61.9375	69.4375	39	53.875	20.3125	37.5
905.767	1.57289	1.56251	1.85442		606.057	48.1875	46.9375	55.4375	47	58.875	28.3125	63.5
907.334	1.57042	1.56223	1.85426		606.12	62.1875	61.9375	62.4375	67	61.875	33.3125	33.5
908.901	1.56795	1.56195	1.85409		606.183	66.1875	52.9375	43.4375	49	62.875	43.3125	48.5
910.468	1.56547	1.56167	1.85392		606.246	86.1875	54.9375	67.4375	55	52.875	38.3125	31.5
912.034	1.56298	1.56138	1.85375		606.31	77.1875	44.9375	70.4375	64	56.875	24.3125	36.5
913.601	1.56049	1.5611	1.85358		606.373	75.1875	59.9375	54.4375	54	62.875	33.3125	30.5
915.167	1.55799	1.56082	1.85341		606.436	64.1875	64.9375	56.4375	55	62.875	32.3125	47.5
916.734	1.55548	1.56054	1.85324		606.499	73.1875	55.9375	47.4375	52	52.875	25.3125	31.5
918.3	1.55297	1.56026	1.85308		606.562	65.1875	73.9375	73.4375	58	59.875	35.3125	36.5
919.866	1.55045	1.55997	1.85291		606.625	70.1875	61.9375	43.4375	53	48.875	29.3125	44.5
921.432	1.54792	1.55969	1.85274		606.688	70.1875	62.9375	75.4375	62	59.875	27.3125	35.5
922.997	1.54539	1.55941	1.85257		606.751	75.1875	60.9375	81.4375	61	56.875	35.3125	25.5
924.563	1.54284	1.55913	1.8524		606.814	76.1875	61.9375	69.4375	43	59.875	51.3125	49.5
926.129	1.54029	1.55885	1.85223		606.877	71.1875	64.9375	49.4375	55	56.875	40.3125	39.5
927.694	1.53774	1.55857	1.85207		606.94	93.1875	71.9375	53.4375	55	59.875	41.3125	43.5
929.259	1.53517	1.55828	1.8519		607.003	77.1875	76.9375	57.4375	41	58.875	36.3125	33.5
930.824	1.5326	1.558	1.85173		607.066	63.1875	68.9375	59.4375	57	61.875	25.3125	49.5
932.389	1.53002	1.55772	1.85156		607.129	79.1875	65.9375	55.4375	75	56.875	44.3125	49.5
933.954	1.52744	1.55744	1.85139		607.192	71.1875	69.9375	58.4375	74	48.875	48.3125	37.5
935.519	1.52485	1.55716	1.85123		607.255	85.1875	64.9375	73.4375	63	61.875	37.3125	43.5
937.084	1.52225	1.55688	1.85106		607.318	100.188	91.9375	71.4375	49	65.875	38.3125	32.5
938.648	1.51964	1.55659	1.85089		607.381	59.1875	57.9375	74.4375	56	64.875	50.3125	54.5
940.212	1.51703	1.55631	1.85073		607.444	77.1875	49.9375	70.4375	67	65.875	54.3125	51.5
941.777	1.5144	1.55603	1.85056		607.507	80.1875	55.9375	69.4375	60	64.875	44.3125	49.5
943.341	1.51177	1.55575	1.8504		607.57	86.1875	74.9375	90.4375	66	52.875	44.3125	42.5
944.905	1.50913	1.55547	1.85023		607.633	99.1875	48.9375	63.4375	47	73.875	36.3125	48.5
946.468	1.50649	1.55518	1.85007		607.696	90.1875	74.9375	64.4375	46	61.875	59.3125	55.5
948.032	1.50384	1.5549	1.8499		607.759	82.1875	69.9375	54.4375	50	66.875	40.3125	60.5
949.596	1.50117	1.55462	1.84974		607.822	74.1875	69.9375	75.4375	71	48.875	42.3125	41.5
951.159	1.49851	1.55434	1.84958		607.885	78.1875	82.9375	76.4375	56	56.875	34.3125	53.5
952.722	1.49583	1.55406	1.84941		607.948	100.188	71.9375	89.4375	49	65.875	57.3125	59.5
954.286	1.49314	1.55377	1.84925		608.011	77.1875	60.9375	69.4375	60	54.875	44.3125	55.5
955.849	1.49045	1.55349	1.84909		608.074	87.1875	56.9375	77.4375	66	62.875	40.3125	54.5
957.411	1.48775	1.55321	1.84893		608.137	80.1875	73.9375	91.4375	68	76.875	55.3125	50.5
958.974	1.48504	1.55293	1.84877		608.2	65.1875	65.9375	61.4375	49	62.875	40.3125	57.5
960.537	1.48233	1.55265	1.84861		608.263	83.1875	86.9375	82.4375	54	51.875	57.3125	52.5
962.099	1.4796	1.55236	1.84845		608.326	76.1875	70.9375	95.4375	55	83.875	51.3125	65.5
963.662	1.47687	1.55208	1.84829		608.389	88.1875	53.9375	78.4375	71	66.875	54.3125	42.5
965.224	1.47413	1.5518	1.84813		608.452	111.188	71.9375	77.4375	70	80.875	33.3125	49.5
966.786	1.47138	1.55152	1.84797		608.515	95.1875	72.9375	65.4375	78	82.875	43.3125	55.5
968.348	1.46862	1.55123	1.84781		608.578	92.1875	76.9375	89.4375	62	64.875	48.3125	72.5
969.91	1.46585	1.55095	1.84766		608.641	84.1875	80.9375	74.4375	74	72.875	32.3125	45.5
971.471	1.46308	1.55067	1.8475		608.704	79.1875	69.9375	86.4375	74	63.875	48.3125	51.5
973.033	1.4603	1.55039	1.84734		608.767	89.1875	89.9375	71.4375	65	81.875	61.3125	48.5
974.594	1.45751	1.5501	1.84719		608.83	92.1875	71.9375	74.4375	63	73.875	40.3125	53.5
976.156	1.45471	1.54982	1.84703		608.893	77.1875	63.9375	71.4375	65	73.875	35.3125	62.5
977.717	1.4519	1.54954	1.84688		608.956	70.1875	82.9375	57.4375	78	68.875	59.3125	39.5
979.278	1.44908	1.54926	1.84673		609.019	65.1875	60.9375	56.4375	52	80.875	80.3125	71.5
980.839	1.44625	1.54897	1.84658		609.082	106.188	86.9375	86.4375	98	81.875	55.3125	43.5
982.399	1.44342	1.54869	1.84642		609.145	90.1875	73.9375	81.4375	87	75.875	56.3125	73.5
983.96	1.44057	1.54841	1.84627		609.208	108.188	79.9375	64.4375	72	72.875	50.3125	71.5
985.52	1.43772	1.54812	1.84612		609.271	103.188	81.9375	81.4375	76	61.875	69.3125	60.5
987.08	1.43486	1.54784	1.84597		609.334	82.1875	86.9375	101.438	69	80.875	60.3125	64.5
988.641	1.43199	1.54756	1.84583		609.397	68.1875	70.9375	77.4375	88	68.875	61.3125	63.5
990.201	1.42911	1.54727	1.84568		609.46	82.1875	100.938	67.4375	81	69.875	63.3125	65.5
991.76	1.42622	1.54699	1.84553		609.523	86.1875	73.9375	69.4375	61	90.875	42.3125	70.5
993.32	1.42332	1.54671	1.84538		609.586	101.188	82.9375	75.4375	62	80.875	54.3125	44.5
994.88	1.42041	1.54642	1.84524		609.649	79.1875	102.938	65.4375	67	70.875	53.3125	39.5
996.439	1.4175	1.54614	1.84509		609.712	106.188	69.9375	93.4375	75	68.875	57.3125	45.5
997.999	1.41457	1.54585	1.84495		609.775	92.1875	68.9375	79.4375	86	70.875	55.3125	61.5
999.558	1.41164	1.54557	1.84481		609.838	97.1875	78.9375	74.4375	76	59.875	48.3125	57.5
1010	1.39172	1.54367	1.84387		609.901	76.1875	82.9375	59.4375	81	81.875	35.3125	65.5
1013.36	1.38521	1.54305	1.84357		609.964	88.1875	91.9375	85.4375	88	85.875	61.3125	58.5
1016.72	1.37866	1.54244	1.84329		610.027	96.1875	93.9375	75.4375	82	82.875	47.3125	71.5
1020.09	1.37205	1.54182	1.843		610.09	101.188	90.9375	90.4375	59	63.875	74.3125	78.5
1023.45	1.36539	1.5412	1.84272		610.153	113.188	72.9375	77.4375	75	72.875	48.3125	58.5
1026.81	1.35868	1.54059	1.84244		610.216	91.1875	110.938	100.438	92	74.875	64.3125	47.5
1030.18	1.35192	1.53997	1.84217		610.279	105.188	101.938	85.4375	82	86.875	55.3125	57.5
1033.54	1.3451	1.53935	1.8419		610.342	97.1875	74.9375	78.4375	71	82.875	38.3125	64.5
1036.91	1.33823	1.53873	1.84163		610.405	94.1875	76.9375	83.4375	63	89.875	51.3125	60.5
1040.27	1.33131	1.53811	1.84137		610.468	94.1875	81.9375	109.438	69	88.875	71.3125	68.5
1043.64	1.32433	1.53748	1.84111		610.531	90.1875	92.9375	88.4375	73	78.875	58.3125	58.5
1047.01	1.31729	1.53686	1.84086		610.594	102.188	87.9375	74.4375	97	72.875	57.3125	56.5
1050.38	1.31019	1.53624	1.84061		610.657	92.1875	91.9375	91.4375	80	78.875	62.3125	74.5
1053.75	1.30304	1.53561	1.84037		610.72	83.1875	85.9375	68.4375	59	68.875	42.3125	64.5
1057.12	1.29582	1.53499	1.84013		610.783	96.1875	87.9375	97.4375	65	83.875	50.3125	85.5
1060.49	1.28855	1.53436	1.8399		610.846	92.1875	88.9375	82.4375	89	76.875	58.3125	69.5
1063.86	1.28121	1.53373	1.83967		610.909	110.188	94.9375	91.4375	70	75.875	70.3125	79.5
1067.23	1.27381	1.5331	1.83944		610.972	99.1875	83.9375	86.4375	70	89.875	60.3125	66.5
1070.6	1.26634	1.53247	1.83922		611.035	82.1875	89.9375	91.4375	96	79.875	49.3125	52.5
1073.97	1.25881	1.53184	1.83901		611.098	102.188	72.9375	92.4375	90	73.875	55.3125	69.5
1077.35	1.25121	1.53121	1.8388		611.161	95.1875	73.9375	76.4375	68	98.875	51.3125	62.5
1080.72	1.24354	1.53058	1.83859		611.224	68.1875	74.9375	88.4375	70	71.875	44.3125	63.5
1084.1	1.23581	1.52994	1.83839		611.287	86.1875	89.9375	87.4375	94	65.875	54.3125	50.5
1087.47	1.228	1.52931	1.83819		611.35	109.188	85.9375	95.4375	99	90.875	50.3125	50.5
1090.85	1.22012	1.52867	1.838		611.413	121.188	72.9375	101.438	84	64.875	77.3125	58.5
1094.22	1.21217	1.52803	1.83781		611.476	100.188	91.9375	87.4375	84	67.875	63.3125	65.5
1097.6	1.20414	1.52739	1.83763		611.539	93.1875	76.9375	90.4375	67	86.875	52.3125	43.5
1100.98	1.19604	1.52675	1.83745		611.602	109.188	93.9375	115.438	71	73.875	61.3125	63.5
1104.36	1.18786	1.52611	1.83728		611.665	84.1875	78.9375	80.4375	55	64.875	47.3125	61.5
1107.74	1.17959	1.52547	1.83711		611.728	81.1875	77.9375	79.4375	70	90.875	68.3125	67.5
1111.12	1.17125	1.52483	1.83695		611.791	97.1875	91.9375	86.4375	81	93.875	42.3125	57.5
1114.5	1.16283	1.52418	1.83679		611.854	90.1875	72.9375	72.4375	76	79.875	55.3125	48.5
1117.88	1.15431	1.52354	1.83663		611.917	105.188	78.9375	96.4375	84	82.875	60.3125	75.5
1121.26	1.14572	1.52289	1.83648		611.98	100.188	85.9375	70.4375	82	78.875	64.3125	64.5
1124.64	1.13703	1.52224	1.83634		612.043	89.1875	85.9375	78.4375	75	69.875	85.3125	55.5
1128.03	1.12825	1.52159	1.8362		612.106	97.1875	99.9375	84.4375	74	90.875	83.3125	59.5
1131.41	1.11938	1.52094	1.83606		612.169	107.188	110.938	77.4375	56	85.875	48.3125	51.5
1134.79	1.11041	1.52029	1.83593		612.231	119.188	88.9375	95.4375	101	85.875	71.3125	81.5
1138.18	1.10135	1.51963	1.8358		612.294	105.188	93.9375	118.438	95	81.875	70.3125	64.5
1141.56	1.09219	1.51898	1.83568		612.357	93.1875	88.9375	91.4375	95	92.875	53.3125	69.5
1144.95	1.08292	1.51832	1.83557		612.42	94.1875	75.9375	113.438	77	73.875	71.3125	60.5
1148.34	1.07355	1.51767	1.83545		612.483	100.188	98.9375	95.4375	84	91.875	66.3125	88.5
1151.73	1.06407	1.51701	1.83535		612.546	104.188	93.9375	77.4375	101	76.875	62.3125	69.5
1155.11	1.05448	1.51635	1.83524		612.609	99.1875	82.9375	76.4375	80	72.875	70.3125	69.5
1158.5	1.04477	1.51568	1.83515		612.672	130.188	67.9375	85.4375	63	74.875	66.3125	70.5
1161.89	1.03495	1.51502	1.83505		612.735	79.1875	82.9375	87.4375	95	71.875	68.3125	69.5
1165.28	1.02501	1.51436	1.83496		612.798	93.1875	103.938	85.4375	101	78.875	52.3125	73.5
1168.67	1.01494	1.51369	1.83488		612.861	89.1875	95.9375	80.4375	77	97.875	55.3125	47.5
1172.06	1.00475	1.51303	1.8348		612.924	107.188	104.938	93.4375	87	72.875	67.3125	72.5
1175.46	0.994423	1.51236	1.83472		612.987	89.1875	73.9375	101.438	68	60.875	62.3125	72.5
1178.85	0.983962	1.51169	1.83465		613.05	93.1875	65.9375	86.4375	84	71.875	54.3125	61.5
1182.24	0.973362	1.51101	1.83459		613.113	86.1875	80.9375	96.4375	59	84.875	64.3125	68.5
1185.64	0.962619	1.51034	1.83453		613.176	109.188	91.9375	82.4375	93	83.875	81.3125	68.5
1189.03	0.951726	1.50967	1.83447		613.239	88.1875	83.9375	107.438	72	86.875	94.3125	64.5
1192.43	0.940679	1.50899	1.83441		613.302	90.1875	102.938	86.4375	73	65.875	76.3125	69.5
1195.82	0.929474	1.50831	1.83437		613.365	92.1875	66.9375	105.438	88	81.875	63.3125	83.5
1199.22	0.918103	1.50764	1.83432		613.428	81.1875	99.9375	95.4375	61	71.875	64.3125	71.5
1202.62	0.906562	1.50696	1.83428		613.49	92.1875	88.9375	79.4375	102	83.875	56.3125	55.5
1206.01	0.894844	1.50627	1.83424		613.553	98.1875	88.9375	71.4375	56	84.875	64.3125	94.5
1209.41	0.882943	1.50559	1.83421		613.616	90.1875	80.9375	110.438	74	62.875	51.3125	71.5
1212.81	0.870851	1.5049	1.83418		613.679	95.1875	93.9375	95.4375	71	68.875	55.3125	54.5
1216.21	0.85856	1.50422	1.83415		613.742	108.188	93.9375	72.4375	69	79.875	64.3125	57.5
1219.61	0.846063	1.50353	1.83413		613.805	106.188	84.9375	100.438	83	66.875	70.3125	73.5
1223.01	0.833351	1.50284	1.83411		613.868	69.1875	99.9375	69.4375	76	90.875	43.3125	65.5
1226.42	0.820414	1.50215	1.83409		613.931	102.188	83.9375	93.4375	73	76.875	59.3125	59.5
1229.82	0.807242	1.50146	1.83408		613.994	114.188	90.9375	98.4375	89	61.875	35.3125	68.5
1233.22	0.793825	1.50076	1.83407		614.057	101.188	94.9375	84.4375	87	80.875	44.3125	75.5
1236.63	0.780152	1.50007	1.83406		614.12	103.188	108.938	90.4375	84	72.875	61.3125	65.5
1240.03	0.766209	1.49937	1.83406		614.183	96.1875	80.9375	79.4375	73	64.875	51.3125	68.5
1243.44	0.751984	1.49867	1.83406		614.246	99.1875	98.9375	96.4375	95	91.875	80.3125	71.5
1246.84	0.737461	1.49797	1.83406		614.309	98.1875	57.9375	74.4375	98	81.875	59.3125	58.5
1250.25	0.722625	1.49727	1.83407		614.372	106.188	103.938	91.4375	83	81.875	55.3125	65.5
1253.65	0.707459	1.49656	1.83407		614.434	103.188	77.9375	94.4375	74	69.875	64.3125	74.5
1257.06	0.691944	1.49585	1.83408		614.497	103.188	75.9375	75.4375	60	80.875	35.3125	57.5
1260.47	0.67606	1.49515	1.8341		614.56	79.1875	88.9375	82.4375	90	66.875	51.3125	70.5
1263.88	0.659785	1.49444	1.83411		614.623	103.188	85.9375	91.4375	76	73.875	72.3125	65.5
1267.29	0.643096	1.49373	1.83413		614.686	99.1875	85.9375	90.4375	73	79.875	47.3125	52.5
1270.7	0.625965	1.49301	1.83415		614.749	83.1875	91.9375	90.4375	78	75.875	59.3125	79.5
1274.11	0.608364	1.4923	1.83417		614.812	96.1875	75.9375	63.4375	70	78.875	52.3125	69.5
1277.52	0.590263	1.49158	1.8342		614.875	86.1875	66.9375	90.4375	90	73.875	66.3125	66.5
1280.93	0.571629	1.49087	1.83422		614.938	102.188	77.9375	81.4375	78	66.875	60.3125	71.5
1284.35	0.552428	1.49015	1.83425		615.001	91.1875	70.9375	82.4375	91	70.875	43.3125	59.5
1287.76	0.532622	1.48943	1.83428		615.064	113.188	73.9375	97.4375	63	66.875	70.3125	80.5
1291.17	0.512174	1.4887	1.83432		615.127	76.1875	80.9375	77.4375	81	66.875	57.3125	66.5
1294.59	0.491051	1.48798	1.83435		615.19	80.1875	85.9375	79.4375	75	59.875	55.3125	74.5
1298	0.469219	1.48725	1.83439		615.252	97.1875	74.9375	92.4375	60	88.875	54.3125	60.5
1301.42	0.446661	1.48652	1.83443		615.315	99.1875	57.9375	80.4375	90	80.875	41.3125	53.5
1304.84	0.423378	1.48579	1.83447		615.378	82.1875	92.9375	89.4375	67	65.875	56.3125	70.5
1308.26	0.399408	1.48506	1.83451		615.441	90.1875	85.9375	66.4375	66	55.875	46.3125	71.5
1311.67	0.374847	1.48433	1.83456		615.504	104.188	79.9375	78.4375	79	75.875	54.3125	64.5
1315.09	0.34988	1.48359	1.8346		615.567	92.1875	82.9375	90.4375	83	64.875	57.3125	62.5
1318.51	0.324817	1.48286	1.83465		615.63	78.1875	94.9375	80.4375	72	69.875	71.3125	67.5
1321.93	0.300106	1.48212	1.8347		615.693	99.1875	72.9375	81.4375	84	76.875	47.3125	64.5
1325.35	0.276314	1.48138	1.83475		615.756	82.1875	76.9375	101.438	73	70.875	50.3125	59.5
1328.77	0.254036	1.48063	1.8348		615.819	94.1875	74.9375	70.4375	81	60.875	53.3125	61.5
1332.19	0.233755	1.47989	1.83486		615.882	80.1875	81.9375	62.4375	102	80.875	61.3125	62.5
1335.62	0.215735	1.47914	1.83491		615.944	93.1875	78.9375	77.4375	71	57.875	59.3125	61.5
1339.04	0.199999	1.47839	1.83497		616.007	73.1875	66.9375	67.4375	63	68.875	59.3125	59.5
1342.46	0.186385	1.47764	1.83503		616.07	82.1875	78.9375	82.4375	55	74.875	62.3125	69.5
1345.89	0.174642	1.47689	1.83509		616.133	74.1875	72.9375	81.4375	71	71.875	39.3125	39.5
1349.31	0.164494	1.47614	1.83515		616.196	78.1875	59.9375	67.4375	53	64.875	52.3125	53.5
1352.74	0.155684	1.47538	1.83521		616.259	102.188	65.9375	87.4375	67	74.875	64.3125	59.5
1356.17	0.147988	1.47462	1.83527		616.322	86.1875	81.9375	63.4375	59	52.875	48.3125	52.5
1359.59	0.141218	1.47386	1.83534		616.385	68.1875	89.9375	65.4375	69	65.875	38.3125	52.5
1363.02	0.135223	1.4731	1.8354		616.448	77.1875	57.9375	81.4375	84	61.875	47.3125	43.5
1366.45	0.129877	1.47234	1.83547		616.511	78.1875	78.9375	75.4375	81	68.875	42.3125	64.5
1369.88	0.125081	1.47157	1.83554		616.573	76.1875	80.9375	71.4375	52	64.875	48.3125	76.5
1373.31	0.120752	1.4708	1.8356		616.636	59.1875	58.9375	70.4375	70	61.875	38.3125	54.5
1376.74	0.116825	1.47003	1.83567		616.699	80.1875	65.9375	72.4375	70	71.875	33.3125	34.5
1380.17	0.113243	1.46926	1.83574		616.762	60.1875	56.9375	75.4375	59	75.875	48.3125	41.5
1383.6	0.109961	1.46849	1.83582		616.825	84.1875	57.9375	86.4375	66	61.875	47.3125	43.5
1387.03	0.106942	1.46772	1.83589		616.888	79.1875	69.9375	64.4375	78	63.875	49.3125	39.5
1390.47	0.104154	1.46694	1.83596		616.951	87.1875	65.9375	67.4375	65	48.875	35.3125	60.5
1393.9	0.10157	1.46616	1.83604		617.014	64.1875	64.9375	71.4375	56	66.875	42.3125	51.5
1397.34	0.099168	1.46538	1.83611		617.077	63.1875	56.9375	74.4375	60	49.875	49.3125	38.5
1400.77	0.096927	1.46459	1.83619		617.139	69.1875	64.9375	54.4375	61	46.875	44.3125	55.5
1404.21	0.094832	1.46381	1.83627		617.202	79.1875	48.9375	70.4375	68	56.875	35.3125	54.5
1407.64	0.092867	1.46302	1.83634		617.265	76.1875	57.9375	71.4375	74	68.875	39.3125	46.5
1411.08	0.091021	1.46223	1.83642		617.328	59.1875	49.9375	63.4375	40	37.875	49.3125	41.5
1414.52	0.089282	1.46144	1.8365		617.391	64.1875	61.9375	70.4375	55	54.875	26.3125	39.5
1417.95	0.087641	1.46065	1.83658		617.454	73.1875	58.9375	69.4375	54	46.875	32.3125	51.5
1421.39	0.086089	1.45985	1.83666		617.517	69.1875	46.9375	72.4375	44	48.875	45.3125	43.5
1424.83	0.084619	1.45905	1.83674		617.58	72.1875	70.9375	67.4375	55	59.875	31.3125	23.5
1428.27	0.083224	1.45825	1.83682		617.643	59.1875	64.9375	77.4375	57	43.875	39.3125	46.5
1431.71	0.081899	1.45745	1.8369		617.705	53.1875	69.9375	61.4375	55	47.875	27.3125	50.5
1435.16	0.080637	1.45665	1.83698		617.768	73.1875	75.9375	59.4375	50	53.875	42.3125	40.5
1438.6	0.079435	1.45584	1.83707		617.831	76.1875	75.9375	68.4375	80	60.875	45.3125	18.5
1442.04	0.078288	1.45504	1.83715		617.894	54.1875	52.9375	66.4375	63	51.875	40.3125	48.5
1445.48	0.077192	1.45423	1.83723		617.957	65.1875	59.9375	68.4375	49	61.875	31.3125	36.5
1448.93	0.076144	1.45341	1.83732		618.02	58.1875	58.9375	77.4375	54	29.875	36.3125	43.5
1452.37	0.07514	1.4526	1.8374		618.083	69.1875	68.9375	49.4375	56	57.875	40.3125	40.5
1455.82	0.074178	1.45178	1.83749		618.146	72.1875	58.9375	69.4375	61	41.875	22.3125	37.5
1459.26	0.073255	1.45096	1.83757		618.208	53.1875	44.9375	64.4375	55	32.875	50.3125	46.5
1462.71	0.072368	1.45014	1.83766		618.271	61.1875	66.9375	63.4375	52	42.875	29.3125	34.5
1466.16	0.071516	1.44932	1.83775		618.334	58.1875	44.9375	41.4375	53	34.875	35.3125	32.5
1469.61	0.070697	1.4485	1.83783		618.397	58.1875	54.9375	57.4375	43	51.875	30.3125	38.5
1473.05	0.069908	1.44767	1.83792		618.46	55.1875	36.9375	47.4375	39	57.875	31.3125	20.5
1476.5	0.069147	1.44684	1.83801		618.523	57.1875	67.9375	61.4375	56	57.875	44.3125	36.5
1479.95	0.068414	1.44601	1.83809		618.586	91.1875	58.9375	49.4375	39	40.875	32.3125	24.5
1483.4	0.067707	1.44517	1.83818		618.649	54.1875	56.9375	48.4375	60	54.875	24.3125	40.5
1486.85	0.067025	1.44434	1.83827		618.711	56.1875	34.9375	65.4375	52	40.875	24.3125	34.5
1490.31	0.066365	1.4435	1.83836		618.774	61.1875	59.9375	61.4375	49	51.875	41.3125	59.5
1493.76	0.065728	1.44266	1.83845		618.837	53.1875	43.9375	50.4375	56	46.875	38.3125	36.5
1497.21	0.065111	1.44182	1.83854		618.9	53.1875	49.9375	55.4375	45	35.875	40.3125	18.5
1500.67	0.064515	1.44097	1.83862		618.963	57.1875	50.9375	58.4375	38	30.875	42.3125	33.5
1504.12	0.063937	1.44013	1.83871		619.026	59.1875	49.9375	55.4375	47	46.875	24.3125	59.5
1507.58	0.063378	1.43928	1.8388		619.089	53.1875	51.9375	56.4375	64	43.875	40.3125	40.5
1511.03	0.062836	1.43843	1.83889		619.151	59.1875	66.9375	46.4375	51	52.875	29.3125	37.5
1514.49	0.06231	1.43757	1.83898		619.214	68.1875	53.9375	61.4375	33	37.875	37.3125	28.5
1517.95	0.0618	1.43671	1.83907		619.277	60.1875	43.9375	55.4375	44	29.875	26.3125	58.5
1521.4	0.061306	1.43586	1.83916		619.34	60.1875	44.9375	52.4375	53	49.875	45.3125	45.5
1524.86	0.060826	1.435	1.83925		619.403	47.1875	55.9375	46.4375	54	41.875	40.3125	33.5
1528.32	0.060359	1.43413	1.83934		619.466	61.1875	43.9375	61.4375	44	26.875	24.3125	23.5
1531.78	0.059906	1.43327	1.83943		619.529	54.1875	52.9375	48.4375	48	31.875	29.3125	29.5
1535.24	0.059466	1.4324	1.83952		619.591	72.1875	45.9375	49.4375	51	25.875	41.3125	35.5
1538.7	0.059038	1.43153	1.83961		619.654	63.1875	53.9375	37.4375	44	42.875	14.3125	37.5
1542.16	0.058622	1.43066	1.8397		619.717	66.1875	56.9375	47.4375	44	24.875	14.3125	38.5
1545.63	0.058217	1.42979	1.83979		619.78	69.1875	40.9375	46.4375	40	36.875	22.3125	28.5
1549.09	0.057824	1.42891	1.83988		619.843	45.1875	53.9375	50.4375	55	19.875	24.3125	32.5
1552.55	0.05744	1.42803	1.83997		619.906	66.1875	42.9375	47.4375	36	30.875	34.3125	53.5
1556.02	0.057067	1.42715	1.84006		619.969	64.1875	45.9375	80.4375	54	38.875	28.3125	36.5
1559.48	0.056704	1.42627	1.84015		620.031	62.1875	46.9375	48.4375	40	41.875	36.3125	28.5
1562.95	0.05635	1.42538	1.84024		620.094	51.1875	55.9375	79.4375	44	41.875	38.3125	34.5
1566.41	0.056005	1.42449	1.84033		620.157	55.1875	55.9375	56.4375	47	54.875	46.3125	35.5
1569.88	0.055669	1.4236	1.84042		620.22	39.1875	35.9375	59.4375	42	37.875	45.3125	40.5
1573.35	0.055341	1.42271	1.84051		620.283	55.1875	59.9375	61.4375	51	31.875	48.3125	47.5
1576.82	0.055022	1.42181	1.8406		620.346	60.1875	57.9375	46.4375	55	37.875	33.3125	40.5
1580.28	0.05471	1.42091	1.84069		620.408	64.1875	35.9375	44.4375	44	27.875	16.3125	25.5
1583.75	0.054407	1.42001	1.84078		620.471	49.1875	44.9375	61.4375	61	35.875	35.3125	33.5
1587.22	0.05411	1.41911	1.84087		620.534	62.1875	54.9375	62.4375	61	34.875	27.3125	38.5
1590.69	0.053821	1.41821	1.84096		620.597	45.1875	63.9375	66.4375	57	44.875	24.3125	43.5
1594.17	0.053539	1.4173	1.84105		620.66	54.1875	50.9375	69.4375	39	60.875	25.3125	64.5
1597.64	0.053264	1.41639	1.84114		620.723	70.1875	63.9375	62.4375	40	27.875	40.3125	18.5
1601.11	0.052995	1.41548	1.84123		620.786	65.1875	65.9375	67.4375	54	43.875	31.3125	28.5
1604.58	0.052732	1.41456	1.84132		620.848	64.1875	43.9375	50.4375	41	48.875	41.3125	18.5
1608.06	0.052476	1.41365	1.84141		620.911	69.1875	51.9375	64.4375	32	53.875	28.3125	32.5
1611.53	0.052226	1.41273	1.8415		620.974	53.1875	67.9375	71.4375	48	30.875	38.3125	32.5
1615.01	0.051981	1.4118	1.84159		621.037	61.1875	52.9375	43.4375	49	27.875	26.3125	51.5
1618.48	0.051742	1.41088	1.84167		621.1	58.1875	45.9375	75.4375	39	27.875	38.3125	43.5
1621.96	0.051509	1.40995	1.84176		621.163	55.1875	65.9375	61.4375	49	41.875	32.3125	26.5
1625.44	0.051281	1.40902	1.84185		621.225	57.1875	39.9375	80.4375	48	24.875	30.3125	23.5
1628.92	0.051058	1.40809	1.84194		621.288	45.1875	54.9375	51.4375	39	38.875	37.3125	38.5
1632.39	0.05084	1.40716	1.84203		621.351	63.1875	55.9375	67.4375	46	40.875	58.3125	38.5
1635.87	0.050628	1.40622	1.84211		621.414	59.1875	39.9375	63.4375	54	52.875	36.3125	22.5
1639.35	0.05042	1.40528	1.8422		621.477	71.1875	54.9375	72.4375	57	20.875	31.3125	31.5
1642.83	0.050216	1.40434	1.84229		621.54	53.1875	48.9375	38.4375	44	50.875	21.3125	31.5
1646.32	0.050018	1.40339	1.84238		621.602	63.1875	41.9375	68.4375	61	54.875	9.3125	41.5
1649.8	0.049823	1.40245	1.84246		621.665	52.1875	53.9375	42.4375	61	28.875	23.3125	30.5
1653.28	0.049633	1.4015	1.84255		621.728	62.1875	34.9375	51.4375	43	64.875	33.3125	33.5
1656.76	0.049447	1.40054	1.84264		621.791	65.1875	48.9375	60.4375	56	35.875	46.3125	35.5
1660.25	0.049266	1.39959	1.84272		621.854	64.1875	45.9375	57.4375	59	44.875	33.3125	31.5
1663.73	0.049088	1.39863	1.84281		621.916	66.1875	56.9375	65.4375	75	49.875	47.3125	41.5
1667.22	0.048914	1.39767	1.84289		621.979	74.1875	51.9375	65.4375	47	44.875	41.3125	33.5
1670.7	0.048744	1.39671	1.84298		622.042	76.1875	53.9375	61.4375	52	49.875	44.3125	39.5
1674.19	0.048578	1.39575	1.84306		622.105	86.1875	65.9375	83.4375	49	61.875	42.3125	35.5
1677.68	0.048416	1.39478	1.84315		622.168	118.188	78.9375	77.4375	69	45.875	37.3125	37.5
1681.16	0.048257	1.39381	1.84323		622.231	57.1875	53.9375	70.4375	63	63.875	51.3125	45.5
1684.65	0.048101	1.39283	1.84332		622.293	92.1875	52.9375	78.4375	59	65.875	43.3125	40.5
1688.14	0.047949	1.39186	1.8434		622.356	76.1875	57.9375	67.4375	57	62.875	80.3125	47.5
					622.419	71.1875	77.9375	78.4375	69	53.875	20.3125	36.5
					622.482	93.1875	55.9375	76.4375	74	56.875	37.3125	54.5
					622.545	76.1875	69.9375	83.4375	70	43.875	53.3125	55.5
					622.607	83.1875	78.9375	68.4375	68	33.875	51.3125	36.5
					622.67	70.1875	83.9375	78.4375	69	60.875	47.3125	46.5
					622.733	74.1875	87.9375	74.4375	60	69.875	45.3125	52.5
					622.796	94.1875	77.9375	81.4375	70	42.875	47.3125	51.5
					622.859	83.1875	78.9375	65.4375	71	51.875	59.3125	55.5
					622.921	99.1875	64.9375	99.4375	68	50.875	40.3125	49.5
					622.984	99.1875	77.9375	92.4375	70	74.875	66.3125	57.5
					623.047	92.1875	63.9375	88.4375	66	80.875	66.3125	58.5
					623.11	96.1875	97.9375	107.438	97	82.875	59.3125	75.5
					623.173	80.1875	96.9375	95.4375	78	70.875	69.3125	57.5
					623.236	113.188	112.938	107.438	64	85.875	58.3125	50.5
					623.298	97.1875	87.9375	92.4375	80	80.875	61.3125	60.5
					623.361	97.1875	95.9375	109.438	112	68.875	80.3125	72.5
					623.424	136.188	108.938	92.4375	92	93.875	70.3125	53.5
					623.487	122.188	118.938	99.4375	88	61.875	66.3125	77.5
					623.55	128.188	110.938	120.438	109	80.875	75.3125	76.5
					623.612	156.188	105.938	105.438	87	111.875	71.3125	64.5
					623.675	137.188	98.9375	125.438	117	94.875	80.3125	68.5
					623.738	118.188	116.938	127.438	103	102.875	90.3125	73.5
					623.801	149.188	104.938	126.438	105	117.875	87.3125	75.5
					623.863	143.188	138.938	118.438	113	120.875	107.312	81.5
					623.926	151.188	117.938	143.438	109	120.875	95.3125	89.5
					623.989	151.188	145.938	143.438	133	120.875	58.3125	100.5
					624.052	204.188	162.938	159.438	121	120.875	110.312	93.5
					624.115	198.188	148.938	155.438	149	133.875	107.312	110.5
					624.177	187.188	159.938	178.438	155	147.875	114.312	121.5
					624.24	207.188	185.938	151.438	159	144.875	129.312	88.5
					624.303	220.188	198.938	195.438	149	167.875	130.312	112.5
					624.366	227.188	162.938	206.438	140	164.875	137.312	125.5
					624.429	224.188	209.938	171.438	139	151.875	137.312	121.5
					624.491	232.188	211.938	228.438	184	169.875	135.312	116.5
					624.554	257.188	226.938	199.438	176	181.875	160.312	136.5
					624.617	246.188	218.938	199.438	197	225.875	150.312	135.5
					624.68	260.188	247.938	241.438	197	198.875	153.312	125.5
					624.743	319.188	274.938	243.438	223	195.875	168.312	170.5
					624.805	296.188	256.938	259.438	216	223.875	185.312	156.5
					624.868	328.188	316.938	269.438	220	253.875	185.312	180.5
					624.931	319.188	307.938	260.438	229	256.875	191.312	197.5
					624.994	325.188	255.938	299.438	235	260.875	210.312	213.5
					625.056	306.188	286.938	276.438	264	272.875	234.312	178.5
					625.119	348.188	317.938	268.438	262	241.875	195.312	187.5
					625.182	366.188	301.938	307.438	300	243.875	229.312	194.5
					625.245	366.188	334.938	309.438	259	294.875	224.312	195.5
					625.308	373.188	367.938	322.438	288	293.875	224.312	194.5
					625.37	394.188	303.938	325.438	267	287.875	237.312	204.5
					625.433	341.188	348.938	331.438	312	306.875	228.312	209.5
					625.496	426.188	322.938	377.438	296	281.875	257.312	239.5
					625.559	426.188	330.938	322.438	316	350.875	274.312	236.5
					625.621	399.188	340.938	385.438	323	324.875	261.312	238.5
					625.684	396.188	368.938	349.438	310	282.875	257.312	238.5
					625.747	423.188	406.938	393.438	325	330.875	247.312	239.5
					625.81	432.188	416.938	347.438	321	335.875	267.312	244.5
					625.872	428.188	375.938	373.438	299	304.875	293.312	217.5
					625.935	443.188	346.938	363.438	320	322.875	284.312	235.5
					625.998	458.188	386.938	390.438	333	363.875	275.312	240.5
					626.061	445.188	376.938	363.438	350	326.875	289.312	265.5
					626.124	455.188	388.938	372.438	316	360.875	282.312	250.5
					626.186	451.188	405.938	371.438	319	333.875	280.312	239.5
					626.249	444.188	383.938	369.438	316	333.875	281.312	239.5
					626.312	414.188	361.938	363.438	309	329.875	277.312	258.5
					626.375	469.188	374.938	349.438	338	301.875	264.312	259.5
					626.437	410.188	368.938	345.438	310	332.875	278.312	218.5
					626.5	432.188	385.938	364.438	308	311.875	282.312	197.5
					626.563	401.188	383.938	362.438	291	307.875	247.312	230.5
					626.626	405.188	351.938	325.438	279	251.875	264.312	206.5
					626.688	377.188	304.938	331.438	299	281.875	224.312	254.5
					626.751	364.188	353.938	332.438	301	282.875	251.312	191.5
					626.814	399.188	305.938	304.438	284	281.875	236.312	197.5
					626.877	356.188	293.938	303.438	254	280.875	234.312	183.5
					626.939	338.188	286.938	267.438	259	282.875	218.312	197.5
					627.002	345.188	281.938	286.438	260	274.875	233.312	181.5
					627.065	309.188	290.938	278.438	240	255.875	217.312	205.5
					627.128	294.188	291.938	260.438	226	237.875	201.312	170.5
					627.19	304.188	249.938	261.438	211	217.875	181.312	175.5
					627.253	280.188	265.938	230.438	227	206.875	188.312	153.5
					627.316	328.188	266.938	233.438	216	218.875	197.312	158.5
					627.379	274.188	223.938	228.438	187	177.875	164.312	144.5
					627.441	267.188	219.938	198.438	204	195.875	174.312	137.5
					627.504	256.188	214.938	207.438	200	164.875	141.312	136.5
					627.567	240.188	147.938	190.438	173	147.875	168.312	126.5
					627.63	260.188	190.938	205.438	172	145.875	134.312	120.5
					627.692	213.188	169.938	175.438	167	145.875	134.312	113.5
					627.755	197.188	178.938	149.438	150	122.875	132.312	86.5
					627.818	200.188	166.938	152.438	147	140.875	115.312	106.5
					627.88	163.188	149.938	154.438	125	98.875	108.312	77.5
					627.943	158.188	114.938	125.438	116	105.875	105.312	92.5
					628.006	152.188	127.938	96.4375	76	126.875	75.3125	66.5
					628.069	163.188	93.9375	112.438	114	94.875	86.3125	42.5
					628.131	136.188	97.9375	106.438	91	79.875	84.3125	56.5
					628.194	132.188	92.9375	90.4375	103	55.875	61.3125	45.5
					628.257	133.188	79.9375	87.4375	72	63.875	49.3125	40.5
					628.32	127.188	92.9375	73.4375	89	61.875	61.3125	54.5
					628.382	172.188	83.9375	69.4375	77	62.875	45.3125	44.5
					628.445	128.188	69.9375	78.4375	77	58.875	39.3125	32.5
					628.508	142.188	87.9375	62.4375	62	43.875	65.3125	37.5
					628.571	150.188	74.9375	79.4375	61	43.875	50.3125	44.5
					628.633	143.188	77.9375	67.4375	42	34.875	35.3125	46.5
					628.696	114.188	50.9375	68.4375	38	31.875	26.3125	19.5
					628.759	88.1875	56.9375	70.4375	52	28.875	31.3125	14.5
					628.821	132.188	72.9375	74.4375	44	30.875	38.3125	31.5
					628.884	119.188	54.9375	87.4375	40	25.875	25.3125	29.5
					628.947	136.188	31.9375	68.4375	46	30.875	28.3125	11.5
					629.01	139.188	53.9375	66.4375	46	25.875	28.3125	12.5
					629.072	207.188	70.9375	58.4375	26	22.875	23.3125	23.5
					629.135	194.188	65.9375	64.4375	33	25.875	10.3125	13.5
					629.198	161.188	74.9375	45.4375	32	31.875	30.3125	11.5
					629.26	191.188	50.9375	45.4375	48	15.875	19.3125	12.5
					629.323	252.188	87.9375	57.4375	38	0.875	26.3125	22.5
					629.386	270.188	88.9375	71.4375	32	15.875	28.3125	4.5
					629.449	246.188	61.9375	43.4375	21	9.875	9.3125	13.5
					629.511	336.188	62.9375	68.4375	32	16.875	16.3125	3.5
					629.574	488.188	156.938	108.438	24	5.875	12.3125	-2.5
					629.637	613.188	173.938	109.438	41	20.875	12.3125	4.5
					629.699	547.188	121.938	81.4375	34	3.875	21.3125	3.5
					629.762	569.188	141.938	76.4375	34	6.875	10.3125	4.5
					629.825	812.188	227.938	121.438	24	7.875	12.3125	11.5
					629.888	983.188	258.938	140.438	29	19.875	11.3125	16.5
					629.95	932.188	220.938	142.438	34	25.875	8.3125	4.5
					630.013	1295.19	297.938	163.438	45	12.875	18.3125	-0.5
					630.076	2524.19	675.938	343.438	44	21.875	10.3125	11.5
					630.138	4258.19	1205.94	561.438	54	31.875	0.3125	10.5
					630.201	5952.19	1462.94	635.438	57	39.875	11.3125	-0.5
					630.264	9195.19	1980.94	869.438	66	16.875	19.3125	-3.5
					630.327	18114.2	3935.94	1799.44	126	30.875	6.3125	7.5
					630.389	34408.2	8053.94	3611.44	222	42.875	6.3125	6.5
					630.452	51507.2	12837.9	5398.44	354	60.875	3.3125	11.5
					630.515	59742.2	15258.9	6329.44	439	68.875	29.3125	9.5
					630.577	54672.2	13524.9	5594.44	417	82.875	28.3125	-1.5
					630.64	39890.2	9194.94	4005.44	286	66.875	46.3125	10.5
					630.703	25209.2	5280.94	2619.44	179	61.875	29.3125	11.5
					630.765	24128.2	5592.94	3206.44	227	132.875	14.3125	6.5
					630.828	38817.2	11461.9	6711.44	521	283.875	23.3125	-6.5
					630.891	61016.2	21880.9	12651.4	1090	509.875	15.3125	4.5
					630.954	60881.2	31834.9	18262.4	1632	752.875	35.3125	6.5
					631.016	61284.2	34528.9	19609.4	1696	808.875	34.3125	12.5
					631.079	60950.2	28976.9	16456.4	1368	655.875	26.3125	4.5
					631.142	60629.2	18041.9	10145.4	764	342.875	36.3125	6.5
					631.204	34356.2	7989.94	4613.44	350	140.875	38.3125	18.5
					631.267	14539.2	3123.94	1872.44	136	98.875	40.3125	-1.5
					631.33	6981.19	1868.94	1041.44	123	72.875	22.3125	23.5
					631.392	4828.19	1448.94	801.438	109	82.875	25.3125	3.5
					631.455	3413.19	982.938	558.438	94	50.875	20.3125	17.5
					631.518	1892.19	413.938	307.438	53	23.875	30.3125	12.5
					631.58	962.188	256.938	189.438	52	35.875	45.3125	19.5
					631.643	1000.19	340.938	206.438	68	41.875	30.3125	1.5
					631.706	1035.19	350.938	206.438	74	45.875	21.3125	14.5
					631.768	770.188	213.938	151.438	47	33.875	32.3125	24.5
					631.831	590.188	173.938	125.438	58	31.875	20.3125	9.5
					631.894	574.188	215.938	135.438	48	43.875	25.3125	17.5
					631.957	559.188	203.938	121.438	54	36.875	43.3125	1.5
					632.019	422.188	128.938	91.4375	44	41.875	7.3125	17.5
					632.082	326.188	81.9375	91.4375	54	29.875	19.3125	23.5
					632.145	321.188	126.938	92.4375	44	42.875	25.3125	12.5
					632.207	340.188	126.938	107.438	37	34.875	28.3125	4.5
					632.27	286.188	72.9375	65.4375	19	35.875	13.3125	-0.5
					632.333	189.188	64.9375	61.4375	23	19.875	14.3125	1.5
					632.395	194.188	70.9375	51.4375	29	27.875	32.3125	8.5
					632.458	226.188	79.9375	78.4375	37	18.875	11.3125	4.5
					632.521	185.188	63.9375	64.4375	26	14.875	18.3125	31.5
					632.583	147.188	44.9375	48.4375	45	36.875	8.3125	3.5
					632.646	166.188	57.9375	67.4375	36	28.875	22.3125	-0.5
					632.709	161.188	63.9375	51.4375	42	25.875	20.3125	16.5
					632.771	131.188	44.9375	41.4375	45	40.875	18.3125	0.5
					632.834	98.1875	55.9375	38.4375	30	20.875	11.3125	7.5
					632.897	112.188	85.9375	67.4375	41	23.875	19.3125	18.5
					632.959	127.188	59.9375	46.4375	29	30.875	12.3125	2.5
					633.022	101.188	54.9375	30.4375	42	20.875	20.3125	13.5
					633.085	74.1875	38.9375	65.4375	31	17.875	16.3125	24.5
					633.147	92.1875	59.9375	47.4375	36	15.875	41.3125	19.5
					633.21	99.1875	42.9375	49.4375	32	8.875	18.3125	26.5
					633.273	105.188	42.9375	52.4375	27	17.875	11.3125	6.5
					633.335	76.1875	30.9375	33.4375	38	12.875	28.3125	12.5
					633.398	70.1875	38.9375	40.4375	34	12.875	25.3125	0.5
					633.461	78.1875	39.9375	34.4375	38	13.875	12.3125	13.5
					633.523	80.1875	51.9375	41.4375	18	17.875	12.3125	4.5
					633.586	67.1875	31.9375	28.4375	34	26.875	26.3125	3.5
					633.649	54.1875	29.9375	30.4375	32	26.875	15.3125	2.5
					633.711	62.1875	17.9375	34.4375	27	4.875	6.3125	-5.5
					633.774	60.1875	28.9375	26.4375	13	11.875	9.3125	-8.5
					633.837	53.1875	28.9375	31.4375	20	6.875	10.3125	-14.5
					633.899	43.1875	13.9375	31.4375	18	1.875	17.3125	-1.5
					633.962	58.1875	1.9375	19.4375	23	10.875	8.3125	-4.5
					634.024	44.1875	9.9375	29.4375	23	17.875	11.3125	0.5
					634.087	37.1875	12.9375	16.4375	34	8.875	-1.6875	4.5
					634.15	43.1875	7.9375	21.4375	10	2.875	4.3125	-9.5
					634.212	42.1875	22.9375	15.4375	26	5.875	2.3125	-1.5
					634.275	42.1875	10.9375	8.4375	12	21.875	5.3125	-8.5
					634.338	35.1875	11.9375	21.4375	27	12.875	7.3125	-11.5
					634.4	24.1875	0.9375	18.4375	36	14.875	14.3125	-2.5
					634.463	30.1875	5.9375	9.4375	15	4.875	6.3125	-10.5
					634.526	18.1875	12.9375	34.4375	25	4.875	-1.6875	-1.5
					634.588	39.1875	14.9375	8.4375	7	4.875	-8.6875	-8.5
					634.651	27.1875	11.9375	22.4375	18	20.875	-5.6875	-8.5
					634.714	36.1875	-0.0625	8.4375	14	-2.125	12.3125	-7.5
					634.776	10.1875	6.9375	6.4375	21	9.875	0.3125	-14.5
					634.839	27.1875	3.9375	15.4375	1	5.875	2.3125	-22.5
					634.901	27.1875	1.9375	0.4375	19	7.875	-0.6875	-11.5
					634.964	21.1875	14.9375	12.4375	17	5.875	-10.6875	-4.5
					635.027	30.1875	9.9375	17.4375	10	8.875	3.3125	-6.5
					635.089	13.1875	3.9375	7.4375	14	0.875	6.3125	-24.5
					635.152	19.1875	4.9375	7.4375	17	0.875	-7.6875	-21.5
					635.215	14.1875	2.9375	21.4375	9	6.875	6.3125	-10.5
					635.277	13.1875	2.9375	8.4375	10	-0.125	6.3125	-20.5
					635.34	22.1875	2.9375	15.4375	15	-7.125	-0.6875	7.5
					635.403	9.1875	3.9375	12.4375	24	15.875	-5.6875	-0.5
					635.465	33.1875	-2.0625	8.4375	4	9.875	0.3125	-7.5
					635.528	17.1875	4.9375	11.4375	5	-0.125	-2.6875	-20.5
					635.59	23.1875	14.9375	8.4375	15	1.875	-4.6875	-6.5
					635.653	10.1875	0.9375	22.4375	11	-12.125	-4.6875	-3.5
					635.716	21.1875	6.9375	-4.5625	20	7.875	0.3125	-13.5
					635.778	16.1875	14.9375	-6.5625	6	2.875	5.3125	-7.5
					635.841	19.1875	4.9375	0.4375	17	-2.125	-7.6875	-20.5
					635.904	20.1875	-2.0625	0.4375	14	-1.125	-0.6875	-9.5
					635.966	16.1875	-8.0625	2.4375	15	-4.125	2.3125	-17.5
					636.029	17.1875	3.9375	9.4375	9	1.875	-11.6875	-15.5
					636.091	10.1875	-12.0625	16.4375	4	-10.125	-0.6875	-10.5
					636.154	16.1875	2.9375	2.4375	6	12.875	1.3125	-21.5
					636.217	24.1875	-1.0625	9.4375	7	6.875	4.3125	-9.5
					636.279	27.1875	-6.0625	9.4375	15	-8.125	-0.6875	-14.5
					636.342	19.1875	-0.0625	0.4375	11	8.875	-1.6875	-18.5
					636.405	14.1875	-6.0625	5.4375	5	-0.125	-4.6875	-0.5
					636.467	11.1875	3.9375	13.4375	7	7.875	-11.6875	-3.5
					636.53	16.1875	-0.0625	16.4375	-4	1.875	-2.6875	-16.5
					636.592	9.1875	-6.0625	0.4375	17	2.875	-16.6875	-13.5
					636.655	18.1875	14.9375	8.4375	6	-2.125	-10.6875	-10.5
					636.718	21.1875	-11.0625	3.4375	0	2.875	-13.6875	-11.5
					636.78	23.1875	3.9375	6.4375	7	-15.125	-11.6875	-12.5
					636.843	17.1875	-4.0625	-2.5625	-2	-20.125	-8.6875	-20.5
					636.905	25.1875	-5.0625	4.4375	11	0.875	-10.6875	-8.5
					636.968	8.1875	-13.0625	11.4375	12	-5.125	-13.6875	-23.5
					637.031	21.1875	2.9375	6.4375	-5	-10.125	-2.6875	-5.5
					637.093	23.1875	-2.0625	4.4375	7	-21.125	-8.6875	-8.5
					637.156	15.1875	2.9375	-1.5625	6	3.875	-6.6875	-14.5
					637.218	7.1875	-4.0625	4.4375	4	-11.125	-1.6875	-15.5
					637.281	19.1875	-5.0625	6.4375	9	6.875	-9.6875	-12.5
					637.344	11.1875	-6.0625	0.4375	6	-3.125	-5.6875	-17.5
					637.406	33.1875	5.9375	6.4375	0	-0.125	-15.6875	-31.5
					637.469	22.1875	-2.0625	-2.5625	-3	-6.125	-3.6875	-25.5
					637.531	22.1875	-8.0625	9.4375	15	7.875	-16.6875	-15.5
					637.594	7.1875	-12.0625	5.4375	-8	-6.125	-5.6875	-11.5
					637.657	5.1875	-1.0625	7.4375	5	-10.125	-6.6875	-8.5
					637.719	28.1875	-5.0625	5.4375	10	-1.125	-12.6875	-15.5
					637.782	12.1875	3.9375	-3.5625	7	-2.125	-2.6875	-11.5
					637.844	13.1875	-1.0625	1.4375	10	-11.125	-6.6875	-16.5
					637.907	17.1875	-13.0625	1.4375	19	12.875	-13.6875	-12.5
					637.97	9.1875	-3.0625	3.4375	6	2.875	2.3125	-9.5
					638.032	7.1875	1.9375	9.4375	7	-6.125	-13.6875	-13.5
					638.095	13.1875	5.9375	-10.5625	0	10.875	-1.6875	-17.5
					638.157	15.1875	-9.0625	2.4375	-4	5.875	-11.6875	-28.5
					638.22	21.1875	-5.0625	1.4375	14	13.875	-1.6875	-0.5
					638.283	15.1875	-10.0625	10.4375	6	-8.125	-3.6875	-13.5
					638.345	23.1875	-21.0625	14.4375	-7	2.875	-7.6875	-14.5
					638.408	17.1875	-5.0625	7.4375	7	-0.125	-11.6875	-15.5
					638.47	10.1875	-1.0625	0.4375	12	-3.125	-10.6875	-1.5
					638.533	19.1875	-11.0625	10.4375	3	-7.125	-15.6875	-6.5
					638.596	25.1875	-15.0625	-5.5625	14	4.875	-15.6875	-10.5
					638.658	12.1875	-13.0625	0.4375	-2	-12.125	-1.6875	-9.5
					638.721	25.1875	1.9375	4.4375	6	0.875	-17.6875	-7.5
					638.783	17.1875	-0.0625	-2.5625	4	-0.125	-13.6875	-0.5
					638.846	20.1875	-6.0625	5.4375	4	-4.125	-9.6875	-11.5
					638.908	19.1875	-7.0625	2.4375	14	0.875	-17.6875	-2.5
					638.971	10.1875	5.9375	9.4375	4	1.875	1.3125	-14.5
					639.034	15.1875	3.9375	2.4375	-5	-3.125	-10.6875	-21.5
					639.096	10.1875	-10.0625	-5.5625	0	-7.125	-5.6875	-11.5
					639.159	16.1875	-11.0625	-2.5625	-5	1.875	-23.6875	-16.5
					639.221	11.1875	-0.0625	4.4375	11	-0.125	-11.6875	-18.5
					639.284	12.1875	3.9375	10.4375	4	1.875	-13.6875	-17.5
					639.347	23.1875	8.9375	0.4375	2	3.875	-8.6875	-9.5
					639.409	10.1875	-8.0625	13.4375	-1	-7.125	-3.6875	-21.5
					639.472	11.1875	1.9375	2.4375	-1	5.875	-8.6875	-9.5
					639.534	10.1875	-1.0625	-0.5625	4	2.875	-11.6875	-21.5
					639.597	16.1875	0.9375	-6.5625	6	-0.125	-0.6875	-6.5
					639.659	5.1875	-1.0625	5.4375	0	2.875	-23.6875	-9.5
					639.722	12.1875	-12.0625	14.4375	0	-8.125	-17.6875	-20.5
					639.785	18.1875	-9.0625	0.4375	14	4.875	-5.6875	-5.5
					639.847	14.1875	5.9375	4.4375	6	0.875	-1.6875	-10.5
					639.91	13.1875	-8.0625	12.4375	7	-3.125	-2.6875	-17.5
					639.972	17.1875	-2.0625	5.4375	14	-3.125	-0.6875	-17.5
					640.035	4.1875	6.9375	16.4375	6	-6.125	-13.6875	-9.5
					640.097	19.1875	1.9375	-7.5625	1	4.875	9.3125	-9.5
					640.16	23.1875	8.9375	-0.5625	-7	-14.125	-7.6875	-10.5
					640.223	15.1875	7.9375	-9.5625	6	10.875	-10.6875	-7.5
					640.285	12.1875	-13.0625	-0.5625	4	4.875	-15.6875	-4.5
					640.348	8.1875	-8.0625	3.4375	-9	-0.125	-5.6875	-19.5
					640.41	10.1875	-14.0625	-5.5625	10	-0.125	-14.6875	-29.5
					640.473	16.1875	8.9375	8.4375	11	10.875	-7.6875	-23.5
					640.535	15.1875	-5.0625	11.4375	4	-10.125	-17.6875	-11.5
					640.598	26.1875	-4.0625	7.4375	12	11.875	-11.6875	-11.5
					640.66	5.1875	-3.0625	-5.5625	4	5.875	-8.6875	-14.5
					640.723	10.1875	-4.0625	5.4375	3	5.875	-11.6875	-13.5
					640.786	18.1875	-0.0625	4.4375	17	-3.125	-7.6875	-16.5
					640.848	13.1875	10.9375	-0.5625	5	4.875	-24.6875	-13.5
					640.911	12.1875	-0.0625	-8.5625	8	2.875	-10.6875	-24.5
					640.973	28.1875	-2.0625	9.4375	9	6.875	-10.6875	-20.5
					641.036	22.1875	2.9375	-2.5625	-2	-0.125	-1.6875	-7.5
					641.098	19.1875	5.9375	3.4375	6	2.875	-7.6875	-12.5
					641.161	12.1875	-5.0625	7.4375	9	5.875	0.3125	-12.5
					641.223	26.1875	-8.0625	-3.5625	8	0.875	-15.6875	-7.5
					641.286	21.1875	-0.0625	-4.5625	4	-0.125	-13.6875	-1.5
					641.348	13.1875	-15.0625	8.4375	11	7.875	-2.6875	-13.5
					641.411	25.1875	3.9375	-5.5625	3	-2.125	-7.6875	-23.5
					641.474	14.1875	-1.0625	0.4375	4	1.875	-0.6875	-7.5
					641.536	14.1875	4.9375	1.4375	2	-2.125	-8.6875	0.5
					641.599	24.1875	0.9375	6.4375	11	1.875	-2.6875	-15.5
					641.661	19.1875	-1.0625	-5.5625	4	2.875	-8.6875	-7.5
					641.724	23.1875	-8.0625	2.4375	3	1.875	-14.6875	-12.5
					641.786	17.1875	3.9375	-1.5625	-2	0.875	-10.6875	-12.5
					641.849	20.1875	-2.0625	-0.5625	5	8.875	-7.6875	2.5
					641.911	17.1875	5.9375	16.4375	7	5.875	-6.6875	-3.5
					641.974	19.1875	-8.0625	8.4375	8	-7.125	-15.6875	-4.5
					642.036	13.1875	-12.0625	6.4375	3	1.875	-17.6875	-13.5
					642.099	8.1875	-5.0625	10.4375	0	5.875	-11.6875	-11.5
					642.162	13.1875	-13.0625	-2.5625	13	0.875	-20.6875	-5.5
					642.224	11.1875	-12.0625	2.4375	4	-0.125	-8.6875	-3.5
					642.287	14.1875	-5.0625	2.4375	4	-10.125	-21.6875	-23.5
					642.349	19.1875	-4.0625	-5.5625	2	2.875	-20.6875	-8.5
					642.412	12.1875	-2.0625	9.4375	14	7.875	-4.6875	-7.5
					642.474	17.1875	4.9375	3.4375	19	-0.125	-17.6875	-9.5
					642.537	25.1875	2.9375	2.4375	9	-6.125	-13.6875	-16.5
					642.599	19.1875	-14.0625	5.4375	9	-3.125	-18.6875	-8.5
					642.662	7.1875	-1.0625	-0.5625	-5	4.875	-7.6875	-19.5
					642.724	17.1875	-7.0625	-3.5625	-3	7.875	-23.6875	-8.5
					642.787	27.1875	-4.0625	-9.5625	4	13.875	-10.6875	-14.5
					642.849	14.1875	-5.0625	8.4375	15	2.875	-3.6875	4.5
					642.912	14.1875	-5.0625	16.4375	1	-4.125	-11.6875	-4.5
					642.974	12.1875	3.9375	4.4375	7	-5.125	-10.6875	-6.5
					643.037	21.1875	-2.0625	11.4375	4	-5.125	-13.6875	-12.5
					643.099	19.1875	2.9375	1.4375	11	8.875	-14.6875	-17.5
					643.162	5.1875	-2.0625	2.4375	0	-2.125	-13.6875	-8.5
					643.224	15.1875	7.9375	0.4375	13	8.875	-8.6875	-14.5
					643.287	19.1875	-8.0625	1.4375	16	9.875	-7.6875	-9.5
					643.35	18.1875	0.9375	6.4375	8	-1.125	-10.6875	-16.5
					643.412	11.1875	8.9375	6.4375	11	10.875	-11.6875	-14.5
					643.475	14.1875	0.9375	8.4375	4	-2.125	-6.6875	-7.5
					643.537	21.1875	9.9375	11.4375	8	-15.125	-13.6875	-14.5
					643.6	9.1875	-5.0625	4.4375	2	3.875	-20.6875	-6.5
					643.662	9.1875	8.9375	6.4375	10	-1.125	-8.6875	-0.5
					643.725	17.1875	-2.0625	3.4375	18	6.875	-6.6875	-7.5
					643.787	14.1875	-3.0625	2.4375	6	7.875	-12.6875	-9.5
					643.85	11.1875	-2.0625	3.4375	0	1.875	-10.6875	-14.5
					643.912	27.1875	-2.0625	-1.5625	6	5.875	-16.6875	-1.5
					643.975	21.1875	5.9375	-1.5625	3	9.875	-16.6875	8.5
					644.037	18.1875	3.9375	-1.5625	-6	4.875	-3.6875	-15.5
					644.1	9.1875	9.9375	6.4375	13	1.875	-6.6875	-8.5
					644.162	20.1875	12.9375	-0.5625	7	2.875	-7.6875	-1.5
					644.225	11.1875	2.9375	-2.5625	7	9.875	-12.6875	-1.5
					644.287	13.1875	4.9375	4.4375	4	1.875	-16.6875	-13.5
					644.35	17.1875	-0.0625	20.4375	4	0.875	-8.6875	-6.5
					644.412	16.1875	0.9375	-2.5625	4	-1.125	-11.6875	1.5
					644.475	5.1875	-8.0625	7.4375	13	3.875	-18.6875	-8.5
					644.537	14.1875	4.9375	7.4375	9	8.875	-5.6875	-10.5
					644.6	15.1875	-2.0625	16.4375	9	5.875	-15.6875	-9.5
					644.662	19.1875	0.9375	4.4375	-7	5.875	-15.6875	0.5
					644.725	21.1875	1.9375	-3.5625	13	1.875	-11.6875	-21.5
					644.787	10.1875	6.9375	10.4375	9	12.875	-0.6875	-5.5
					644.85	21.1875	0.9375	10.4375	7	-6.125	-4.6875	-10.5
					644.912	15.1875	1.9375	7.4375	20	-3.125	-13.6875	-6.5
					644.975	20.1875	-3.0625	2.4375	4	-2.125	-13.6875	-5.5
					645.037	10.1875	-3.0625	1.4375	2	7.875	-15.6875	-2.5
					645.1	21.1875	-2.0625	10.4375	16	2.875	-6.6875	-1.5
					645.162	22.1875	3.9375	-5.5625	-3	-11.125	-20.6875	2.5
					645.225	25.1875	4.9375	7.4375	17	13.875	-19.6875	-3.5
					645.287	7.1875	2.9375	7.4375	17	8.875	-15.6875	-0.5
					645.35	18.1875	-4.0625	7.4375	5	2.875	-12.6875	4.5
					645.412	23.1875	-4.0625	-2.5625	19	4.875	-19.6875	1.5
					645.475	7.1875	-9.0625	3.4375	7	-0.125	-10.6875	-10.5
					645.537	16.1875	-7.0625	15.4375	0	4.875	-12.6875	2.5
					645.6	12.1875	-0.0625	4.4375	14	11.875	-10.6875	-17.5
					645.662	16.1875	5.9375	7.4375	19	-6.125	-7.6875	-2.5
					645.725	11.1875	6.9375	14.4375	18	-5.125	-10.6875	-2.5
					645.787	8.1875	-6.0625	10.4375	17	5.875	-6.6875	-2.5
					645.85	19.1875	-10.0625	1.4375	15	0.875	-13.6875	-11.5
					645.912	16.1875	5.9375	0.4375	2	1.875	1.3125	-3.5
					645.975	25.1875	-15.0625	9.4375	12	4.875	-3.6875	-1.5
					646.037	15.1875	-5.0625	10.4375	-5	-1.125	-15.6875	-6.5
					646.099	14.1875	-11.0625	-1.5625	13	2.875	-18.6875	-1.5
					646.162	10.1875	8.9375	-6.5625	19	-2.125	-13.6875	-9.5
					646.224	26.1875	1.9375	10.4375	0	2.875	-11.6875	-6.5
					646.287	23.1875	4.9375	0.4375	8	-8.125	-10.6875	-5.5
					646.349	11.1875	0.9375	-11.5625	1	2.875	-22.6875	-6.5
					646.412	18.1875	10.9375	-12.5625	15	-4.125	-2.6875	-7.5
					646.474	20.1875	14.9375	14.4375	2	0.875	-0.6875	14.5
					646.537	5.1875	5.9375	7.4375	0	11.875	-10.6875	0.5
					646.599	15.1875	-16.0625	-0.5625	11	11.875	-7.6875	-5.5
					646.662	14.1875	8.9375	-5.5625	14	-4.125	-5.6875	-3.5
					646.724	14.1875	-6.0625	15.4375	5	6.875	-5.6875	-9.5
					646.787	13.1875	7.9375	17.4375	5	2.875	-10.6875	-7.5
					646.849	16.1875	5.9375	11.4375	5	-5.125	4.3125	0.5
					646.912	12.1875	-1.0625	12.4375	14	-2.125	-3.6875	-3.5
					646.974	22.1875	-7.0625	10.4375	3	3.875	-10.6875	-4.5
					647.037	15.1875	2.9375	-2.5625	7	4.875	-14.6875	-6.5
					647.099	21.1875	-2.0625	12.4375	16	6.875	-15.6875	0.5
					647.161	7.1875	9.9375	4.4375	2	12.875	-7.6875	-0.5
					647.224	3.1875	0.9375	16.4375	9	3.875	-20.6875	-3.5
					647.286	10.1875	2.9375	-0.5625	7	18.875	-8.6875	1.5
					647.349	0.1875	1.9375	7.4375	12	8.875	-8.6875	12.5
					647.411	19.1875	6.9375	2.4375	-2	10.875	-11.6875	-4.5
					647.474	16.1875	4.9375	4.4375	15	5.875	-17.6875	0.5
					647.536	10.1875	17.9375	-5.5625	11	14.875	-11.6875	0.5
					647.599	11.1875	2.9375	8.4375	0	5.875	-8.6875	1.5
					647.661	17.1875	-3.0625	11.4375	0	9.875	-5.6875	-3.5
					647.724	26.1875	0.9375	15.4375	0	12.875	-9.6875	-5.5
					647.786	7.1875	3.9375	17.4375	8	19.875	-5.6875	-10.5
					647.849	4.1875	-9.0625	3.4375	14	-0.125	-14.6875	-12.5
					647.911	4.1875	3.9375	4.4375	18	8.875	4.3125	-0.5
					647.973	23.1875	0.9375	2.4375	2	7.875	-6.6875	-1.5
					648.036	5.1875	-7.0625	11.4375	1	14.875	-2.6875	-0.5
					648.098	27.1875	6.9375	-9.5625	-3	-0.125	-9.6875	9.5
					648.161	21.1875	7.9375	9.4375	9	12.875	-7.6875	-1.5
					648.223	11.1875	1.9375	-2.5625	6	4.875	-15.6875	-12.5
					648.286	10.1875	-5.0625	7.4375	12	2.875	-7.6875	6.5
					648.348	-4.8125	-3.0625	-3.5625	6	-0.125	-10.6875	9.5
					648.411	19.1875	-3.0625	10.4375	-5	0.875	-16.6875	2.5
					648.473	17.1875	-1.0625	1.4375	8	4.875	0.3125	-7.5
					648.535	15.1875	0.9375	11.4375	9	0.875	-2.6875	4.5
					648.598	15.1875	-3.0625	12.4375	8	-1.125	-0.6875	12.5
					648.66	16.1875	14.9375	16.4375	2	7.875	-11.6875	-7.5
					648.723	14.1875	-3.0625	13.4375	4	8.875	-6.6875	14.5
					648.785	15.1875	7.9375	3.4375	6	3.875	-1.6875	0.5
					648.848	13.1875	5.9375	14.4375	16	-7.125	-10.6875	11.5
					648.91	20.1875	-3.0625	1.4375	-5	5.875	1.3125	-9.5
					648.973	24.1875	-2.0625	8.4375	16	10.875	-0.6875	-3.5
					649.035	22.1875	0.9375	2.4375	-1	10.875	-14.6875	17.5
					649.097	11.1875	11.9375	4.4375	2	1.875	-7.6875	5.5
					649.16	12.1875	-0.0625	16.4375	0	9.875	-8.6875	-3.5
					649.222	14.1875	-0.0625	-1.5625	10	5.875	-6.6875	3.5
					649.285	10.1875	1.9375	4.4375	12	-4.125	-11.6875	3.5
					649.347	18.1875	16.9375	10.4375	9	5.875	-1.6875	7.5
					649.41	7.1875	3.9375	1.4375	9	8.875	-8.6875	6.5
					649.472	29.1875	11.9375	2.4375	15	1.875	-12.6875	2.5
					649.534	9.1875	-3.0625	7.4375	6	21.875	-20.6875	-2.5
					649.597	18.1875	15.9375	13.4375	15	2.875	-13.6875	10.5
					649.659	1.1875	0.9375	10.4375	11	0.875	-17.6875	-0.5
					649.722	11.1875	-1.0625	9.4375	9	12.875	-7.6875	-6.5
					649.784	23.1875	4.9375	12.4375	0	2.875	-14.6875	15.5
					649.847	20.1875	11.9375	7.4375	18	8.875	-2.6875	1.5
					649.909	13.1875	-1.0625	5.4375	15	2.875	-14.6875	7.5
					649.971	24.1875	-2.0625	-2.5625	3	11.875	-11.6875	7.5
					650.034	12.1875	8.9375	-6.5625	-3	13.875	1.3125	-4.5
					650.096	11.1875	9.9375	12.4375	-1	2.875	-11.6875	9.5
					650.159	17.1875	3.9375	11.4375	9	7.875	-7.6875	0.5
					650.221	20.1875	-5.0625	5.4375	7	4.875	-11.6875	6.5
					650.284	7.1875	7.9375	3.4375	15	0.875	-20.6875	1.5
					650.346	7.1875	-2.0625	2.4375	10	3.875	4.3125	1.5
					650.408	9.1875	17.9375	15.4375	7	-6.125	-14.6875	1.5
					650.471	6.1875	11.9375	3.4375	7	7.875	-10.6875	-5.5
					650.533	14.1875	-3.0625	-0.5625	2	-1.125	-17.6875	2.5
					650.596	6.1875	6.9375	4.4375	10	-1.125	-11.6875	-6.5
					650.658	22.1875	2.9375	1.4375	6	0.875	-11.6875	11.5
					650.72	13.1875	4.9375	-5.5625	5	11.875	-7.6875	-4.5
					650.783	16.1875	-8.0625	6.4375	9	-0.125	4.3125	3.5
					650.845	20.1875	5.9375	3.4375	5	6.875	-6.6875	-3.5
					650.908	19.1875	9.9375	16.4375	9	8.875	-2.6875	-5.5
					650.97	4.1875	-5.0625	-7.5625	-9	13.875	-22.6875	-0.5
					651.033	19.1875	5.9375	5.4375	18	1.875	-10.6875	-5.5
					651.095	18.1875	12.9375	2.4375	10	14.875	-11.6875	-3.5
					651.157	9.1875	14.9375	0.4375	0	16.875	-7.6875	1.5
					651.22	13.1875	-0.0625	18.4375	13	2.875	-7.6875	0.5
					651.282	11.1875	8.9375	15.4375	-7	17.875	-3.6875	-4.5
					651.345	9.1875	7.9375	3.4375	6	13.875	-15.6875	5.5
					651.407	7.1875	-2.0625	7.4375	4	2.875	-18.6875	0.5
					651.469	12.1875	17.9375	10.4375	7	7.875	-10.6875	-3.5
					651.532	17.1875	1.9375	-6.5625	14	14.875	-18.6875	13.5
					651.594	5.1875	-0.0625	4.4375	10	-0.125	-4.6875	2.5
					651.657	9.1875	5.9375	13.4375	4	0.875	-2.6875	6.5
					651.719	9.1875	-2.0625	0.4375	-3	18.875	-14.6875	-1.5
					651.781	12.1875	-5.0625	12.4375	10	7.875	-18.6875	6.5
					651.844	17.1875	23.9375	11.4375	-1	5.875	5.3125	2.5
					651.906	8.1875	3.9375	10.4375	8	-2.125	-12.6875	-11.5
					651.969	14.1875	-4.0625	6.4375	5	-2.125	-1.6875	17.5
					652.031	5.1875	3.9375	1.4375	3	1.875	-13.6875	4.5
					652.093	14.1875	4.9375	7.4375	9	13.875	-17.6875	6.5
					652.156	6.1875	13.9375	11.4375	2	0.875	-10.6875	9.5
					652.218	15.1875	-0.0625	6.4375	19	13.875	-14.6875	-5.5
					652.281	7.1875	-9.0625	17.4375	11	-1.125	-12.6875	-0.5
					652.343	13.1875	5.9375	1.4375	-4	13.875	0.3125	4.5
					652.405	14.1875	12.9375	15.4375	13	14.875	0.3125	-1.5
					652.468	19.1875	9.9375	1.4375	12	1.875	-3.6875	9.5
					652.53	27.1875	6.9375	9.4375	5	16.875	-9.6875	21.5
					652.593	16.1875	11.9375	-0.5625	4	-2.125	-4.6875	5.5
					652.655	7.1875	12.9375	9.4375	-1	3.875	1.3125	4.5
					652.717	0.1875	5.9375	18.4375	-1	16.875	-3.6875	0.5
					652.78	21.1875	9.9375	6.4375	15	3.875	-1.6875	13.5
					652.842	3.1875	2.9375	-1.5625	5	0.875	-11.6875	-4.5
					652.904	6.1875	-0.0625	9.4375	-1	-5.125	-0.6875	11.5
					652.967	3.1875	2.9375	7.4375	-6	-7.125	-9.6875	5.5
					653.029	10.1875	-0.0625	8.4375	6	15.875	6.3125	-2.5
					653.092	14.1875	8.9375	5.4375	12	2.875	-7.6875	10.5
					653.154	14.1875	0.9375	5.4375	7	6.875	-6.6875	6.5
					653.216	11.1875	-0.0625	-6.5625	9	3.875	-14.6875	1.5
					653.279	7.1875	-5.0625	4.4375	13	4.875	-24.6875	-6.5
					653.341	4.1875	-2.0625	9.4375	8	-2.125	-15.6875	3.5
					653.403	1.1875	10.9375	6.4375	13	0.875	-11.6875	-1.5
					653.466	9.1875	-3.0625	7.4375	2	4.875	-0.6875	4.5
					653.528	13.1875	-0.0625	9.4375	0	17.875	-9.6875	-1.5
					653.591	8.1875	-0.0625	7.4375	9	-8.125	-3.6875	17.5
					653.653	6.1875	-1.0625	1.4375	-2	19.875	-2.6875	-12.5
					653.715	12.1875	10.9375	10.4375	5	12.875	-16.6875	10.5
					653.778	10.1875	-0.0625	-1.5625	7	8.875	0.3125	-2.5
					653.84	-0.8125	4.9375	4.4375	5	-14.125	-10.6875	6.5
					653.902	3.1875	6.9375	1.4375	6	4.875	-25.6875	10.5
					653.965	21.1875	0.9375	15.4375	0	2.875	-12.6875	13.5
					654.027	4.1875	5.9375	13.4375	-2	7.875	-2.6875	-2.5
					654.09	15.1875	-3.0625	4.4375	8	2.875	-19.6875	-5.5
					654.152	15.1875	-7.0625	6.4375	10	16.875	-11.6875	3.5
					654.214	12.1875	-0.0625	6.4375	5	7.875	-10.6875	-0.5
					654.277	19.1875	3.9375	9.4375	2	-2.125	1.3125	0.5
					654.339	19.1875	6.9375	-3.5625	1	10.875	-5.6875	2.5
					654.401	9.1875	5.9375	5.4375	4	6.875	-13.6875	-5.5
					654.464	22.1875	16.9375	-5.5625	0	5.875	1.3125	7.5
					654.526	5.1875	-2.0625	2.4375	1	13.875	-6.6875	18.5
					654.588	8.1875	-3.0625	8.4375	13	19.875	8.3125	1.5
					654.651	4.1875	-17.0625	7.4375	9	13.875	-0.6875	4.5
					654.713	9.1875	-11.0625	5.4375	9	-3.125	-7.6875	3.5
					654.776	8.1875	4.9375	-2.5625	5	5.875	-11.6875	4.5
					654.838	7.1875	1.9375	4.4375	12	13.875	-14.6875	7.5
					654.9	5.1875	-2.0625	2.4375	5	4.875	-12.6875	-4.5
					654.963	10.1875	-14.0625	5.4375	-3	3.875	-5.6875	5.5
					655.025	12.1875	-5.0625	-0.5625	10	0.875	-1.6875	-2.5
					655.087	25.1875	8.9375	-2.5625	2	-4.125	-15.6875	-4.5
					655.15	12.1875	2.9375	22.4375	13	3.875	-10.6875	-7.5
					655.212	7.1875	7.9375	3.4375	-2	-5.125	-1.6875	10.5
					655.274	11.1875	0.9375	7.4375	12	11.875	-1.6875	3.5
					655.337	-0.8125	5.9375	-9.5625	6	-2.125	1.3125	0.5
					655.399	5.1875	0.9375	1.4375	6	15.875	-18.6875	11.5
					655.461	12.1875	2.9375	11.4375	-6	-4.125	4.3125	-3.5
					655.524	2.1875	4.9375	2.4375	-1	11.875	-8.6875	8.5
					655.586	6.1875	13.9375	2.4375	11	-2.125	-8.6875	0.5
					655.648	-0.8125	3.9375	0.4375	14	8.875	-12.6875	2.5
					655.711	6.1875	2.9375	12.4375	-7	5.875	-4.6875	4.5
					655.773	-9.8125	2.9375	16.4375	11	-5.125	-9.6875	-5.5
					655.835	1.1875	-6.0625	1.4375	4	-4.125	-10.6875	2.5
					655.898	9.1875	16.9375	0.4375	3	0.875	-11.6875	-0.5
					655.96	8.1875	1.9375	1.4375	3	3.875	1.3125	-0.5
					656.022	4.1875	14.9375	3.4375	2	8.875	-11.6875	-6.5
					656.085	10.1875	-6.0625	-7.5625	10	18.875	-2.6875	10.5
					656.147	15.1875	6.9375	7.4375	0	12.875	-8.6875	6.5
					656.209	3.1875	4.9375	-1.5625	5	-6.125	-1.6875	-0.5
					656.272	10.1875	-3.0625	7.4375	-5	0.875	-4.6875	4.5
					656.334	0.1875	-7.0625	2.4375	-1	1.875	6.3125	-11.5
					656.396	-0.8125	4.9375	12.4375	-1	-2.125	-9.6875	-9.5
					656.459	15.1875	15.9375	-1.5625	-5	-6.125	0.3125	5.5
					656.521	-8.8125	10.9375	11.4375	1	-3.125	-18.6875	-4.5
					656.583	3.1875	-5.0625	1.4375	-1	6.875	-10.6875	-7.5
					656.646	3.1875	-11.0625	1.4375	1	-4.125	-15.6875	9.5
					656.708	-0.8125	-3.0625	-2.5625	2	4.875	0.3125	10.5
					656.77	11.1875	-5.0625	8.4375	-6	6.875	-5.6875	-2.5
					656.833	0.1875	3.9375	4.4375	9	6.875	-1.6875	7.5
					656.895	10.1875	-4.0625	0.4375	-6	6.875	0.3125	-5.5
					656.957	0.1875	9.9375	1.4375	1	11.875	-9.6875	-0.5
					657.02	15.1875	-2.0625	3.4375	-1	-2.125	-19.6875	-1.5
					657.082	0.1875	-0.0625	-3.5625	-1	12.875	-10.6875	-0.5
					657.144	7.1875	4.9375	2.4375	3	0.875	2.3125	-2.5
					657.207	0.1875	0.9375	14.4375	-7	2.875	-13.6875	-2.5
					657.269	4.1875	8.9375	7.4375	3	6.875	-6.6875	0.5
					657.331	9.1875	-8.0625	-4.5625	3	5.875	-0.6875	-8.5
					657.394	6.1875	1.9375	0.4375	6	-4.125	-17.6875	-0.5
					657.456	10.1875	-5.0625	-0.5625	-4	-5.125	-14.6875	-6.5
					657.518	1.1875	1.9375	5.4375	6	1.875	-6.6875	0.5
					657.581	3.1875	-3.0625	4.4375	0	-2.125	-2.6875	5.5
					657.643	9.1875	-3.0625	2.4375	2	3.875	-9.6875	4.5
					657.705	12.1875	-10.0625	9.4375	-7	-0.125	-5.6875	-1.5
					657.768	-14.8125	4.9375	21.4375	-6	-14.125	-4.6875	2.5
					657.83	15.1875	7.9375	-0.5625	-1	-2.125	-9.6875	9.5
					657.892	2.1875	-0.0625	-2.5625	2	-2.125	-2.6875	14.5
					657.955	-2.8125	-2.0625	7.4375	-3	3.875	5.3125	6.5
					658.017	-3.8125	-4.0625	5.4375	-6	-6.125	-19.6875	-7.5
					658.079	9.1875	0.9375	2.4375	6	10.875	-0.6875	11.5
					658.141	1.1875	-0.0625	6.4375	12	-10.125	-8.6875	-0.5
					658.204	-2.8125	-0.0625	18.4375	5	-8.125	-16.6875	4.5
					658.266	5.1875	-8.0625	-1.5625	-5	6.875	-3.6875	3.5
					658.328	6.1875	-6.0625	-3.5625	7	-4.125	-8.6875	-12.5
					658.391	1.1875	6.9375	6.4375	3	-2.125	-3.6875	1.5
					658.453	-9.8125	-1.0625	-2.5625	-15	3.875	-5.6875	-1.5
					658.515	11.1875	7.9375	-3.5625	6	0.875	0.3125	1.5
					658.578	2.1875	7.9375	-6.5625	7	-0.125	-7.6875	-2.5
					658.64	11.1875	1.9375	7.4375	-9	-0.125	-5.6875	0.5
					658.702	1.1875	3.9375	2.4375	11	-10.125	-16.6875	7.5
					658.764	4.1875	1.9375	1.4375	1	-6.125	0.3125	-8.5
					658.827	2.1875	-0.0625	-4.5625	-1	3.875	-10.6875	7.5
					658.889	14.1875	-1.0625	0.4375	-12	-11.125	2.3125	-4.5
					658.951	-3.8125	7.9375	9.4375	7	-3.125	-2.6875	11.5
					659.014	3.1875	-14.0625	8.4375	-1	4.875	-8.6875	1.5
					659.076	15.1875	-12.0625	-0.5625	4	5.875	-2.6875	4.5
					659.138	-3.8125	0.9375	5.4375	10	-4.125	0.3125	-0.5
					659.201	1.1875	9.9375	6.4375	-6	2.875	-12.6875	-8.5
					659.263	8.1875	2.9375	3.4375	-6	-15.125	-1.6875	-4.5
					659.325	11.1875	-0.0625	9.4375	-5	-4.125	-13.6875	-3.5
					659.387	15.1875	2.9375	11.4375	-5	-9.125	-13.6875	2.5
					659.45	9.1875	-5.0625	1.4375	-1	-3.125	7.3125	-1.5
					659.512	-0.8125	4.9375	3.4375	6	2.875	-7.6875	-1.5
					659.574	-6.8125	5.9375	12.4375	-4	-5.125	-0.6875	-3.5
					659.637	-2.8125	-16.0625	-4.5625	-6	-6.125	2.3125	-12.5
					659.699	10.1875	6.9375	13.4375	5	-2.125	-7.6875	-3.5
					659.761	3.1875	3.9375	-10.5625	8	3.875	-0.6875	-5.5
					659.823	9.1875	4.9375	-3.5625	5	5.875	-9.6875	-0.5
					659.886	16.1875	-0.0625	-2.5625	-5	-5.125	-10.6875	-6.5
					659.948	-4.8125	2.9375	4.4375	-2	-2.125	-6.6875	5.5
					660.01	3.1875	6.9375	-1.5625	9	7.875	-2.6875	-0.5
					660.073	11.1875	-1.0625	-4.5625	13	-5.125	3.3125	7.5
					660.135	-1.8125	-3.0625	1.4375	-3	-1.125	-1.6875	-4.5
					660.135	-1.8125	-3.0625	1.4375	-3	-1.125	-1.6875	-4.5

## Sheet: Fig. 2
Fig. 2b Mode intensity profiles							Fig. 2c Lasing performance
L-ITO/QD		L-ITO/ZnO/QD		L-ITO/ZnO/QD/TCTA			L-ITO/ZnO/QD		L-ITO/ZnO/QD/TCTA
Thickness	Mode intensity	Thickness	Mode intensity	Thickness	Mode intensity		Pump fluence (uJ/cm2)	Intensity	Pump fluence (uJ/cm2)	Intensity
-1	4.75912e-05	-1	5.07906e-06	-1	1.12125e-06		7.20192	16.4126	20.4	132.858
-0.996	5.0686e-05	-0.996	5.44711e-06	-0.996	1.20783e-06		7	12.2231	19.8	107.294
-0.992	5.3982e-05	-0.992	5.84183e-06	-0.992	1.3011e-06		6.73077	6.91582	19.2	42.6877
-0.988	5.74924e-05	-0.988	6.26516e-06	-0.988	1.40158e-06		6.52885	2.41395	18.6	9.41648
-0.984	6.1231e-05	-0.984	6.71916e-06	-0.984	1.50981e-06		6.32692	2.01824	18	7.30235
-0.98	6.52128e-05	-0.98	7.20606e-06	-0.98	1.6264e-06		6.05769	1.40921	17.4	1.48282
-0.976	6.94535e-05	-0.976	7.72824e-06	-0.976	1.75199e-06		5.85577	1.10517	16.8	1.00008
-0.972	7.397e-05	-0.972	8.28826e-06	-0.972	1.88728e-06		5.65385	0.99997	16.2	0.88727
-0.968	7.87801e-05	-0.968	8.88886e-06	-0.968	2.03302e-06		5.38462	0.94916	15.6	0.96829
-0.964	8.39031e-05	-0.964	9.53299e-06	-0.964	2.19001e-06		5.18269	0.90082	15	0.75778
-0.96	8.93592e-05	-0.96	1.02238e-05	-0.96	2.35912e-06		4.98077	0.89762	14.4	0.67873
-0.956	9.51701e-05	-0.956	1.09646e-05	-0.956	2.5413e-06		4.71154	0.86412
-0.952	0.000101359	-0.952	1.17592e-05	-0.952	2.73754e-06		Inset of Fig. 2c lasing spectrum
-0.948	0.00010795	-0.948	1.26113e-05	-0.948	2.94893e-06		Wavelength (nm)	intensity	Wavelength (nm)	intensity
-0.944	0.00011497	-0.944	1.35252e-05	-0.944	3.17665e-06		579.437	-0.000189902	579.437	2.55296e-05
-0.94	0.000122446	-0.94	1.45053e-05	-0.94	3.42196e-06		579.5	5.60033e-06	579.5	0.000121641
-0.936	0.000130409	-0.936	1.55564e-05	-0.936	3.68621e-06		579.564	0.000119643	579.564	2.55296e-05
-0.932	0.000138889	-0.932	1.66837e-05	-0.932	3.97086e-06		579.627	-0.00017361	579.627	-0.00019873
-0.928	0.000147921	-0.928	1.78926e-05	-0.928	4.27749e-06		579.691	-0.000238778	579.691	4.15481e-05
-0.924	0.00015754	-0.924	1.91892e-05	-0.924	4.60781e-06		579.754	-0.00017361	579.754	-5.45632e-05
-0.92	0.000167785	-0.92	2.05798e-05	-0.92	4.96363e-06		579.817	0.000135935	579.817	0.000185715
-0.916	0.000178695	-0.916	2.20711e-05	-0.916	5.34692e-06		579.881	-2.69834e-05	579.881	9.51102e-06
-0.912	0.000190316	-0.912	2.36704e-05	-0.912	5.75982e-06		579.944	0.000135935	579.944	5.75667e-05
-0.908	0.000202692	-0.908	2.53857e-05	-0.908	6.2046e-06		580.008	2.18922e-05	580.008	9.51102e-06
-0.904	0.000215873	-0.904	2.72252e-05	-0.904	6.68372e-06		580.071	5.44759e-05	580.071	0.000105622
-0.9	0.00022991	-0.9	2.91981e-05	-0.9	7.19985e-06		580.134	5.60033e-06	580.134	-2.25261e-05
-0.896	0.000244861	-0.896	3.13139e-05	-0.896	7.75583e-06		580.198	0.000152227	580.198	0.000249789
-0.892	0.000260784	-0.892	3.35831e-05	-0.892	8.35474e-06		580.261	0.000135935	580.261	-3.85447e-05
-0.888	0.000277743	-0.888	3.60166e-05	-0.888	8.99991e-06		580.325	0.000201103	580.325	-0.000102619
-0.884	0.000295804	-0.884	3.86266e-05	-0.884	9.69489e-06		580.388	0.000103351	580.388	0.000137659
-0.88	0.00031504	-0.88	4.14256e-05	-0.88	1.04435e-05		580.452	-0.000157318	580.452	-2.25261e-05
-0.876	0.000335526	-0.876	4.44275e-05	-0.876	1.125e-05		580.515	-5.95671e-05	580.515	7.35852e-05
-0.872	0.000357345	-0.872	4.76469e-05	-0.872	1.21187e-05		580.578	-0.000222486	580.578	-5.45632e-05
-0.868	0.000380583	-0.868	5.10996e-05	-0.868	1.30546e-05		580.642	-5.95671e-05	580.642	7.35852e-05
-0.864	0.000405331	-0.864	5.48025e-05	-0.864	1.40626e-05		580.705	0.000168519	580.705	-2.25261e-05
-0.86	0.00043169	-0.86	5.87737e-05	-0.86	1.51486e-05		580.769	3.8184e-05	580.769	-3.85447e-05
-0.856	0.000459762	-0.856	6.30327e-05	-0.856	1.63184e-05		580.832	7.07678e-05	580.832	-8.66003e-05
-0.852	0.00048966	-0.852	6.76003e-05	-0.852	1.75785e-05		580.895	-0.000108443	580.895	4.15481e-05
-0.848	0.000521501	-0.848	7.24989e-05	-0.848	1.89359e-05		580.959	-7.5859e-05	580.959	9.51102e-06
-0.844	0.000555414	-0.844	7.77525e-05	-0.844	2.03982e-05		581.022	-0.000108443	581.022	-0.000374934
-0.84	0.000591532	-0.84	8.33868e-05	-0.84	2.19734e-05		581.086	5.44759e-05	581.086	-2.25261e-05
-0.836	0.000629998	-0.836	8.94293e-05	-0.836	2.36702e-05		581.149	-4.32753e-05	581.149	8.96038e-05
-0.832	0.000670966	-0.832	9.59098e-05	-0.832	2.5498e-05		581.212	5.44759e-05	581.212	0.000185715
-0.828	0.000714598	-0.828	0.00010286	-0.828	2.7467e-05		581.276	7.07678e-05	581.276	-7.05818e-05
-0.824	0.000761068	-0.824	0.000110313	-0.824	2.9588e-05		581.339	5.44759e-05	581.339	0.000105622
-0.82	0.000810559	-0.82	0.000118307	-0.82	3.18728e-05		581.402	8.70596e-05	581.402	0.000265808
-0.816	0.000863268	-0.816	0.00012688	-0.816	3.43341e-05		581.466	-7.5859e-05	581.466	-0.000166693
-0.812	0.000919406	-0.812	0.000136075	-0.812	3.69854e-05		581.529	-0.00017361	581.529	-8.66003e-05
-0.808	0.000979193	-0.808	0.000145935	-0.808	3.98415e-05		581.593	-0.000320237	581.593	9.51102e-06
-0.804	0.00104287	-0.804	0.00015651	-0.804	4.29181e-05		581.656	7.07678e-05	581.656	0.000121641
-0.8	0.00111068	-0.8	0.000167852	-0.8	4.62322e-05		581.719	-4.32753e-05	581.719	-0.000246786
-0.796	0.00118291	-0.796	0.000180015	-0.796	4.98023e-05		581.783	-9.21508e-05	581.783	8.96038e-05
-0.792	0.00125983	-0.792	0.00019306	-0.792	5.36481e-05		581.846	0.000103351	581.846	-0.000118637
-0.788	0.00134176	-0.788	0.000207049	-0.788	5.77909e-05		581.91	5.44759e-05	581.91	-7.05818e-05
-0.784	0.00142901	-0.784	0.000222053	-0.784	6.22536e-05		581.973	3.8184e-05	581.973	-2.25261e-05
-0.78	0.00152194	-0.78	0.000238144	-0.78	6.70609e-05		582.036	0.000135935	582.036	4.15481e-05
-0.776	0.00162091	-0.776	0.000255401	-0.776	7.22394e-05		582.1	0.000135935	582.1	5.75667e-05
-0.772	0.00172631	-0.772	0.000273909	-0.772	7.78178e-05		582.163	-1.06915e-05	582.163	-0.000278823
-0.768	0.00183858	-0.768	0.000293757	-0.768	8.3827e-05		582.226	7.07678e-05	582.226	-2.25261e-05
-0.764	0.00195814	-0.764	0.000315044	-0.764	9.03002e-05		582.29	-0.000189902	582.29	-3.85447e-05
-0.76	0.00208547	-0.76	0.000337873	-0.76	9.72733e-05		582.353	5.60033e-06	582.353	-0.000118637
-0.756	0.00222108	-0.756	0.000362357	-0.756	0.000104785		582.417	-5.95671e-05	582.417	-0.000166693
-0.752	0.00236552	-0.752	0.000388615	-0.752	0.000112876		582.48	7.07678e-05	582.48	0.000105622
-0.748	0.00251935	-0.748	0.000416776	-0.748	0.000121593		582.543	-9.21508e-05	582.543	-7.05818e-05
-0.744	0.00268317	-0.744	0.000446977	-0.744	0.000130982		582.607	3.8184e-05	582.607	-8.66003e-05
-0.74	0.00285766	-0.74	0.000479367	-0.74	0.000141097		582.67	-7.5859e-05	582.67	4.15481e-05
-0.736	0.00304349	-0.736	0.000514104	-0.736	0.000151993		582.733	0.000135935	582.733	7.35852e-05
-0.732	0.0032414	-0.732	0.000551358	-0.732	0.00016373		582.797	5.60033e-06	582.797	0.000105622
-0.728	0.00345219	-0.728	0.000591312	-0.728	0.000176373		582.86	-2.69834e-05	582.86	9.51102e-06
-0.724	0.00367668	-0.724	0.000634161	-0.724	0.000189993		582.924	-0.000141026	582.924	-8.66003e-05
-0.72	0.00391577	-0.72	0.000680115	-0.72	0.000204664		582.987	5.60033e-06	582.987	-0.000182712
-0.716	0.0041704	-0.716	0.000729399	-0.716	0.000220469		583.05	-5.95671e-05	583.05	5.75667e-05
-0.712	0.0044416	-0.712	0.000782255	-0.712	0.000237494		583.114	0.000119643	583.114	2.55296e-05
-0.708	0.00473043	-0.708	0.00083894	-0.708	0.000255833		583.177	0.000119643	583.177	-2.25261e-05
-0.704	0.00503804	-0.704	0.000899733	-0.704	0.000275589		583.24	-1.06915e-05	583.24	-7.05818e-05
-0.7	0.00536566	-0.7	0.000964932	-0.7	0.00029687		583.304	-9.21508e-05	583.304	-0.000182712
-0.696	0.00571458	-0.696	0.00103486	-0.696	0.000319795		583.367	-5.95671e-05	583.367	0.000169697
-0.692	0.00608619	-0.692	0.00110984	-0.692	0.00034449		583.431	-4.32753e-05	583.431	0.000185715
-0.688	0.00648197	-0.688	0.00119027	-0.688	0.000371091		583.494	0.000152227	583.494	-0.000150675
-0.684	0.00690349	-0.684	0.00127652	-0.684	0.000399748		583.557	-0.000124735	583.557	0.000105622
-0.68	0.00735241	-0.68	0.00136902	-0.68	0.000430616		583.621	-4.32753e-05	583.621	9.51102e-06
-0.676	0.00783053	-0.676	0.00146823	-0.676	0.000463869		583.684	-0.000108443	583.684	-7.05818e-05
-0.672	0.00833973	-0.672	0.00157462	-0.672	0.00049969		583.747	3.8184e-05	583.747	-5.45632e-05
-0.668	0.00888206	-0.668	0.00168873	-0.668	0.000538276		583.811	3.8184e-05	583.811	5.75667e-05
-0.664	0.00945964	-0.664	0.0018111	-0.664	0.000579843		583.874	2.18922e-05	583.874	0.000233771
-0.66	0.0100748	-0.66	0.00194234	-0.66	0.000624619		583.937	3.8184e-05	583.937	-0.000102619
-0.656	0.0107299	-0.656	0.00208309	-0.656	0.000672852		584.001	0.000249978	584.001	5.75667e-05
-0.652	0.0114277	-0.652	0.00223404	-0.652	0.000724811		584.064	-5.95671e-05	584.064	0.000185715
-0.648	0.0121708	-0.648	0.00239593	-0.648	0.000780781		584.127	0.000135935	584.127	9.51102e-06
-0.644	0.0129623	-0.644	0.00256955	-0.644	0.000841074		584.191	0.00026627	584.191	-0.000230767
-0.64	0.0138052	-0.64	0.00275575	-0.64	0.000906023		584.254	-9.21508e-05	584.254	-8.66003e-05
-0.636	0.0147029	-0.636	0.00295544	-0.636	0.000975987		584.317	-1.06915e-05	584.317	0.000137659
-0.632	0.015659	-0.632	0.0031696	-0.632	0.00105135		584.381	0.000103351	584.381	9.51102e-06
-0.628	0.0166773	-0.628	0.00339929	-0.628	0.00113254		584.444	5.60033e-06	584.444	-6.50754e-06
-0.624	0.0177618	-0.624	0.00364561	-0.624	0.00122		584.508	3.8184e-05	584.508	-3.85447e-05
-0.62	0.0189169	-0.62	0.00390979	-0.62	0.00131421		584.571	0.000168519	584.571	-2.25261e-05
-0.616	0.020147	-0.616	0.00419311	-0.616	0.00141569		584.634	0.000152227	584.634	9.51102e-06
-0.612	0.0214571	-0.612	0.00449696	-0.612	0.00152501		584.698	-7.5859e-05	584.698	4.15481e-05
-0.608	0.0228525	-0.608	0.00482283	-0.608	0.00164277		584.761	5.44759e-05	584.761	8.96038e-05
-0.604	0.0243385	-0.604	0.00517232	-0.604	0.00176963		584.824	0.000233686	584.824	5.75667e-05
-0.6	0.0259212	-0.6	0.00554712	-0.6	0.00190628		584.888	5.60033e-06	584.888	-0.000134656
-0.596	0.0276068	-0.596	0.00594909	-0.596	0.00205349		584.951	-9.21508e-05	584.951	-6.50754e-06
-0.592	0.0294021	-0.592	0.00638019	-0.592	0.00221206		585.014	5.44759e-05	585.014	-5.45632e-05
-0.588	0.0313141	-0.588	0.00684252	-0.588	0.00238288		585.078	0.000119643	585.078	-5.45632e-05
-0.584	0.0333504	-0.584	0.00733836	-0.584	0.00256689		585.141	0.000152227	585.141	-0.000230767
-0.58	0.0355191	-0.58	0.00787013	-0.58	0.00276511		585.204	0.000152227	585.204	-5.45632e-05
-0.576	0.0378289	-0.576	0.00844043	-0.576	0.00297863		585.268	0.000249978	585.268	-0.000230767
-0.572	0.0402888	-0.572	0.00905206	-0.572	0.00320865		585.331	0.000119643	585.331	5.75667e-05
-0.568	0.0429087	-0.568	0.00970802	-0.568	0.00345642		585.394	0.000217395	585.394	4.15481e-05
-0.564	0.045699	-0.564	0.0104115	-0.564	0.00372333		585.458	0.000135935	585.458	-0.000182712
-0.56	0.0486708	-0.56	0.011166	-0.56	0.00401085		585.521	8.70596e-05	585.521	-7.05818e-05
-0.556	0.0518358	-0.556	0.0119751	-0.556	0.00432057		585.584	-0.00017361	585.584	-7.05818e-05
-0.552	0.0552066	-0.552	0.0128429	-0.552	0.00465421		585.648	5.60033e-06	585.648	-8.66003e-05
-0.548	0.0587966	-0.548	0.0137735	-0.548	0.00501361		585.711	0.000249978	585.711	-7.05818e-05
-0.544	0.0626201	-0.544	0.0147716	-0.544	0.00540077		585.774	0.000201103	585.774	-0.000166693
-0.54	0.0666922	-0.54	0.015842	-0.54	0.00581783		585.838	-2.69834e-05	585.838	-8.66003e-05
-0.536	0.0710291	-0.536	0.01699	-0.536	0.00626708		585.901	0.000135935	585.901	-0.00019873
-0.532	0.075648	-0.532	0.0182212	-0.532	0.00675103		585.964	0.000152227	585.964	-7.05818e-05
-0.528	0.0805673	-0.528	0.0195415	-0.528	0.00727236		586.028	0.000119643	586.028	-2.25261e-05
-0.524	0.0858065	-0.524	0.0209576	-0.524	0.00783394		586.091	0.000201103	586.091	-0.000150675
-0.52	0.0913863	-0.52	0.0224763	-0.52	0.00843888		586.154	0.000364021	586.154	-0.000118637
-0.516	0.0973291	-0.516	0.024105	-0.516	0.00909054		586.218	0.000135935	586.218	-3.85447e-05
-0.512	0.103658	-0.512	0.0258518	-0.512	0.00979252		586.281	0.000217395	586.281	2.55296e-05
-0.508	0.110399	-0.508	0.0277251	-0.508	0.0105487		586.344	0.000135935	586.344	9.51102e-06
-0.504	0.117578	-0.504	0.0297342	-0.504	0.0113633		586.408	0.000217395	586.408	-2.25261e-05
-0.5	0.125224	-0.5	0.0318888	-0.5	0.0122408		586.471	0.000347729	586.471	-0.00019873
-0.496	0.133367	-0.496	0.0341997	-0.496	0.013186		586.534	0.000135935	586.534	9.51102e-06
-0.492	0.14204	-0.492	0.0366779	-0.492	0.0142043		586.598	-5.95671e-05	586.598	-0.000118637
-0.488	0.151277	-0.488	0.0393357	-0.488	0.0153011		586.661	0.000331438	586.661	-6.50754e-06
-0.484	0.161114	-0.484	0.0421862	-0.484	0.0164827		586.724	0.000152227	586.724	-2.25261e-05
-0.48	0.171591	-0.48	0.0452432	-0.48	0.0177555		586.787	8.70596e-05	586.787	7.35852e-05
-0.476	0.182749	-0.476	0.0485217	-0.476	0.0191266		586.851	0.000298854	586.851	-8.66003e-05
-0.472	0.194633	-0.472	0.0520378	-0.472	0.0206036		586.914	0.000152227	586.914	-8.66003e-05
-0.468	0.20729	-0.468	0.0558087	-0.468	0.0221946		586.977	0.000152227	586.977	-0.000326879
-0.464	0.22077	-0.464	0.0598528	-0.464	0.0239085		587.041	0.000249978	587.041	0.000169697
-0.46	0.235126	-0.46	0.06419	-0.46	0.0257548		587.104	-1.06915e-05	587.104	-8.66003e-05
-0.456	0.250416	-0.456	0.0688415	-0.456	0.0277436		587.167	0.000315146	587.167	-0.000214749
-0.452	0.2667	-0.452	0.07383	-0.452	0.029886		587.231	0.000201103	587.231	-0.000278823
-0.448	0.284043	-0.448	0.0791801	-0.448	0.0321938		587.294	2.18922e-05	587.294	2.55296e-05
-0.444	0.302514	-0.444	0.0849178	-0.444	0.0346799		587.357	0.000347729	587.357	-8.66003e-05
-0.44	0.322186	-0.44	0.0910713	-0.44	0.0373579		587.421	0.000331438	587.421	-5.45632e-05
-0.436	0.343138	-0.436	0.0976707	-0.436	0.0402427		587.484	0.000152227	587.484	-0.000150675
-0.432	0.365451	-0.432	0.104748	-0.432	0.0433503		587.547	0.000201103	587.547	-6.50754e-06
-0.428	0.389216	-0.428	0.112339	-0.428	0.0466978		587.61	0.000364021	587.61	-5.45632e-05
-0.424	0.414526	-0.424	0.120479	-0.424	0.0503039		587.674	0.000282562	587.674	5.75667e-05
-0.42	0.441483	-0.42	0.12921	-0.42	0.0541884		587.737	0.000184811	587.737	-8.66003e-05
-0.416	0.470192	-0.416	0.138573	-0.416	0.0583729		587.8	0.000364021	587.8	-3.85447e-05
-0.412	0.500767	-0.412	0.148615	-0.412	0.0628805		587.864	0.000217395	587.864	0.000105622
-0.408	0.533332	-0.408	0.159384	-0.408	0.0677362		587.927	0.000233686	587.927	-2.25261e-05
-0.404	0.568014	-0.404	0.170933	-0.404	0.0729669		587.99	0.000412897	587.99	-7.05818e-05
-0.4	0.604951	-0.4	0.18332	-0.4	0.0786015		588.054	0.000168519	588.054	-3.85447e-05
-0.396	0.64429	-0.396	0.196604	-0.396	0.0846712		588.117	0.000282562	588.117	5.75667e-05
-0.392	0.686187	-0.392	0.210851	-0.392	0.0912096		588.18	0.000249978	588.18	-6.50754e-06
-0.388	0.730809	-0.388	0.22613	-0.388	0.0982529		588.243	0.000380313	588.243	-0.000246786
-0.384	0.778332	-0.384	0.242516	-0.384	0.10584		588.307	0.000298854	588.307	-5.45632e-05
-0.38	0.828946	-0.38	0.26009	-0.38	0.114013		588.37	0.000461772	588.37	7.35852e-05
-0.376	0.882852	-0.376	0.278938	-0.376	0.122817		588.433	0.00026627	588.433	-0.000214749
-0.372	0.940262	-0.372	0.299151	-0.372	0.132301		588.497	0.000461772	588.497	9.51102e-06
-0.368	1.00141	-0.368	0.320828	-0.368	0.142518		588.56	0.00026627	588.56	8.96038e-05
-0.364	1.06653	-0.364	0.344077	-0.364	0.153523		588.623	0.000103351	588.623	-3.85447e-05
-0.36	1.13588	-0.36	0.36901	-0.36	0.165379		588.687	0.000331438	588.687	-0.000214749
-0.356	1.20975	-0.356	0.39575	-0.356	0.178149		588.75	0.000429189	588.75	4.15481e-05
-0.352	1.28841	-0.352	0.424428	-0.352	0.191906		588.813	0.000364021	588.813	-2.25261e-05
-0.348	1.3722	-0.348	0.455184	-0.348	0.206725		588.876	0.00052694	588.876	0.000121641
-0.344	1.46143	-0.344	0.488168	-0.344	0.222689		588.94	0.000347729	588.94	-0.000118637
-0.34	1.55646	-0.34	0.523543	-0.34	0.239885		589.003	0.000347729	589.003	-7.05818e-05
-0.336	1.65768	-0.336	0.561481	-0.336	0.258409		589.066	0.000331438	589.066	-2.25261e-05
-0.332	1.76548	-0.332	0.602169	-0.332	0.278364		589.13	0.000347729	589.13	-8.66003e-05
-0.328	1.88028	-0.328	0.645805	-0.328	0.29986		589.193	0.000282562	589.193	-0.000182712
-0.324	2.00256	-0.324	0.692602	-0.324	0.323015		589.256	0.000184811	589.256	-0.000102619
-0.32	2.13278	-0.32	0.742791	-0.32	0.347959		589.319	0.000331438	589.319	-0.00019873
-0.316	2.27147	-0.316	0.796617	-0.316	0.374829		589.383	0.000119643	589.383	-0.000166693
-0.312	2.41918	-0.312	0.854343	-0.312	0.403773		589.446	0.000347729	589.446	9.51102e-06
-0.308	2.5765	-0.308	0.916253	-0.308	0.434953		589.509	0.000445481	589.509	-2.25261e-05
-0.304	2.74404	-0.304	0.982648	-0.304	0.468541		589.572	0.000201103	589.572	5.75667e-05
-0.3	2.92248	-0.3	1.05386	-0.3	0.504722		589.636	0.000233686	589.636	-0.000102619
-0.296	3.11253	-0.296	1.13022	-0.296	0.543697		589.699	0.00052694	589.699	-8.66003e-05
-0.292	3.31493	-0.292	1.21212	-0.292	0.585682		589.762	0.000755026	589.762	8.96038e-05
-0.288	3.5305	-0.288	1.29996	-0.288	0.630909		589.826	0.000412897	589.826	0.000137659
-0.284	3.76008	-0.284	1.39416	-0.284	0.679629		589.889	0.00052694	589.889	-0.000166693
-0.28	4.0046	-0.28	1.49519	-0.28	0.73211		589.952	0.000347729	589.952	-8.66003e-05
-0.276	4.26501	-0.276	1.60353	-0.276	0.788645		590.015	0.00026627	590.015	-8.66003e-05
-0.272	4.54236	-0.272	1.71973	-0.272	0.849545		590.079	0.000608399	590.079	-7.05818e-05
-0.268	4.83774	-0.268	1.84435	-0.268	0.915147		590.142	0.000429189	590.142	-8.66003e-05
-0.264	5.15233	-0.264	1.978	-0.264	0.985816		590.205	0.000429189	590.205	-0.000134656
-0.26	5.48738	-0.26	2.12134	-0.26	1.06194		590.268	0.000331438	590.268	-0.000182712
-0.256	5.84422	-0.256	2.27506	-0.256	1.14395		590.332	0.000461772	590.332	-0.000150675
-0.252	6.22426	-0.252	2.43992	-0.252	1.23228		590.395	0.000331438	590.395	-8.66003e-05
-0.248	6.62902	-0.248	2.61672	-0.248	1.32744		590.458	0.000820193	590.458	-0.000102619
-0.244	7.06009	-0.244	2.80634	-0.244	1.42995		590.522	0.000640983	590.522	-3.85447e-05
-0.24	7.5192	-0.24	3.0097	-0.24	1.54037		590.585	0.000608399	590.585	-6.50754e-06
-0.236	8.00816	-0.236	3.2278	-0.236	1.65932		590.648	0.000608399	590.648	7.35852e-05
-0.232	8.52892	-0.232	3.4617	-0.232	1.78745		590.711	0.000494356	590.711	-8.66003e-05
-0.228	9.08355	-0.228	3.71255	-0.228	1.92548		590.775	0.000445481	590.775	-5.45632e-05
-0.224	9.67424	-0.224	3.98158	-0.224	2.07417		590.838	0.000201103	590.838	-0.000230767
-0.22	10.3033	-0.22	4.2701	-0.22	2.23434		590.901	0.000445481	590.901	9.51102e-06
-0.216	10.9734	-0.216	4.57953	-0.216	2.40688		590.964	0.000559524	590.964	-0.000150675
-0.212	11.6869	-0.212	4.91138	-0.212	2.59274		591.028	0.000412897	591.028	-0.000150675
-0.208	12.4469	-0.208	5.26728	-0.208	2.79295		591.091	0.000575815	591.091	-7.05818e-05
-0.204	13.2563	-0.204	5.64897	-0.204	3.00863		591.154	0.000510648	591.154	-0.000102619
-0.2	14.1184	-0.2	6.05832	-0.2	3.24096		591.217	0.000510648	591.217	-0.000246786
-0.196	15.0365	-0.196	6.49733	-0.196	3.49123		591.281	0.000608399	591.281	-6.50754e-06
-0.192	16.0143	-0.192	6.96815	-0.192	3.76083		591.344	0.000689858	591.344	-5.45632e-05
-0.188	17.0557	-0.188	7.4731	-0.188	4.05124		591.407	0.000624691	591.407	-0.000118637
-0.184	18.1648	-0.184	8.01463	-0.184	4.36408		591.47	0.000722442	591.47	9.51102e-06
-0.18	19.346	-0.18	8.5954	-0.18	4.70108		591.534	0.000478064	591.534	-0.000118637
-0.176	20.604	-0.176	9.21826	-0.176	5.06411		591.597	0.000364021	591.597	-0.000230767
-0.172	21.9439	-0.172	9.88626	-0.172	5.45516		591.66	0.000608399	591.66	2.55296e-05
-0.168	23.3709	-0.168	10.6027	-0.168	5.87642		591.723	0.000640983	591.723	-8.66003e-05
-0.164	24.8906	-0.164	11.371	-0.164	6.3302		591.787	0.000559524	591.787	5.75667e-05
-0.16	26.5092	-0.16	12.195	-0.16	6.81902		591.85	0.000624691	591.85	-5.45632e-05
-0.156	28.2331	-0.156	13.0787	-0.156	7.3456		591.913	0.000640983	591.913	-0.000102619
-0.152	30.0691	-0.152	14.0264	-0.152	7.91283		591.976	0.000901653	591.976	-0.000134656
-0.148	32.0244	-0.148	15.0428	-0.148	8.52387		592.04	0.000673567	592.04	-0.000118637
-0.144	34.1069	-0.144	16.1329	-0.144	9.18209		592.103	0.000689858	592.103	-5.45632e-05
-0.14	36.3249	-0.14	17.3019	-0.14	9.89114		592.166	0.000999404	592.166	-6.50754e-06
-0.136	38.687	-0.136	18.5557	-0.136	10.6549		592.229	0.000803901	592.229	-0.000150675
-0.132	41.2028	-0.132	19.9003	-0.132	11.4777		592.293	0.000722442	592.293	-0.000150675
-0.128	43.8821	-0.128	21.3424	-0.128	12.3641		592.356	0.000657275	592.356	-3.85447e-05
-0.124	46.7357	-0.124	22.889	-0.124	13.3188		592.419	0.000738734	592.419	0.000105622
-0.12	49.7749	-0.12	24.5476	-0.12	14.3473		592.482	0.000755026	592.482	4.15481e-05
-0.116	53.0117	-0.116	26.3264	-0.116	15.4552		592.545	0.000950528	592.545	-5.45632e-05
-0.112	56.459	-0.112	28.2341	-0.112	16.6487		592.609	0.000640983	592.609	0.000185715
-0.108	60.1304	-0.108	30.2801	-0.108	17.9343		592.672	0.000852777	592.672	-0.000182712
-0.104	64.0406	-0.104	32.4743	-0.104	19.3192		592.735	0.000592107	592.735	0.000153678
-0.1	68.2051	-0.1	34.8276	-0.1	20.8111		592.798	0.000755026	592.798	-3.85447e-05
-0.096	72.6404	-0.096	37.3513	-0.096	22.4182		592.862	0.000640983	592.862	5.75667e-05
-0.092	77.3641	-0.092	40.058	-0.092	24.1493		592.925	0.000836485	592.925	-7.05818e-05
-0.088	82.395	-0.088	42.9607	-0.088	26.0142		592.988	0.000755026	592.988	-2.25261e-05
-0.084	87.753	-0.084	46.0739	-0.084	28.023		593.051	0.0010157	593.051	-7.05818e-05
-0.08	93.4594	-0.08	49.4126	-0.08	30.187		593.115	0.000689858	593.115	-0.00019873
-0.076	99.537	-0.076	52.9932	-0.076	32.518		593.178	0.000917945	593.178	-7.05818e-05
-0.072	106.01	-0.072	56.8333	-0.072	35.0291		593.241	0.000852777	593.241	-8.66003e-05
-0.068	112.903	-0.068	60.9517	-0.068	37.7341		593.304	0.000803901	593.304	4.15481e-05
-0.064	120.245	-0.064	65.3685	-0.064	40.648		593.367	0.000836485	593.367	-7.05818e-05
-0.06	128.065	-0.06	70.1054	-0.06	43.7868		593.431	0.000624691	593.431	-0.000102619
-0.056	136.393	-0.056	75.1856	-0.056	47.1681		593.494	0.00109715	593.494	-0.000150675
-0.052	145.262	-0.052	80.6338	-0.052	50.8105		593.557	0.00108086	593.557	-5.45632e-05
-0.048	154.708	-0.048	86.4769	-0.048	54.7341		593.62	0.000608399	593.62	-0.000134656
-0.044	164.769	-0.044	92.7434	-0.044	58.9608		593.684	0.000852777	593.684	-8.66003e-05
-0.04	175.483	-0.04	99.464	-0.04	63.5138		593.747	0.000852777	593.747	-7.05818e-05
-0.036	186.895	-0.036	106.672	-0.036	68.4184		593.81	0.000934236	593.81	0.000137659
-0.032	199.048	-0.032	114.401	-0.032	73.7017		593.873	0.0012112	593.873	-8.66003e-05
-0.028	211.992	-0.028	122.691	-0.028	79.3931		593.936	0.00103199	593.936	5.75667e-05
-0.024	225.778	-0.024	131.582	-0.024	85.5239		594	0.000901653	594	-8.66003e-05
-0.02	240.46	-0.02	141.117	-0.02	92.1281		594.063	0.00109715	594.063	-3.85447e-05
-0.016	256.097	-0.016	151.343	-0.016	99.2424		594.126	0.000869069	594.126	4.15481e-05
-0.012	272.75	-0.012	162.31	-0.012	106.906		594.189	0.000983112	594.189	-2.25261e-05
-0.008	290.487	-0.008	174.072	-0.008	115.161		594.252	0.00139041	594.252	-8.66003e-05
-0.004	309.377	-0.004	186.686	-0.004	124.054		594.316	0.00104828	594.316	-0.000166693
-1e-10	329.495	-1e-10	200.214	-1e-10	133.634		594.379	0.00114603	594.379	5.75667e-05
1e-10	329.495	1e-10	200.214	1e-10	133.634		594.442	0.000950528	594.442	0.000121641
0.004	350.769	0.004	214.629	0.004	143.891		594.505	0.00096682	594.505	4.15481e-05
0.008	373.103	0.008	229.89	0.008	154.807		594.569	0.000771318	594.569	-0.000150675
0.012	396.548	0.012	246.046	0.012	166.422		594.632	0.00134153	594.632	7.35852e-05
0.016	421.153	0.016	263.146	0.016	178.782		594.695	0.000673567	594.695	-8.66003e-05
0.02	446.974	0.02	281.244	0.02	191.931		594.758	0.000999404	594.758	-0.000134656
0.024	474.066	0.024	300.396	0.024	205.92		594.821	0.00129266	594.821	9.51102e-06
0.028	502.489	0.028	320.661	0.028	220.8		594.885	0.0012112	594.885	-5.45632e-05
0.032	532.305	0.032	342.103	0.032	236.628		594.948	0.000999404	594.948	-3.85447e-05
0.036	563.579	0.036	364.789	0.036	253.464		595.011	0.0012112	595.011	-7.05818e-05
0.04	596.379	0.04	388.788	0.04	271.369		595.074	0.0012112	595.074	-6.50754e-06
0.044	630.778	0.044	414.177	0.044	290.412		595.137	0.00139041	595.137	-0.000118637
0.048	666.851	0.048	441.033	0.048	310.663		595.201	0.00126007	595.201	-6.50754e-06
0.052	704.676	0.052	469.441	0.052	332.2		595.264	0.00119491	595.264	0.000137659
0.056	744.337	0.056	499.489	0.056	355.102		595.327	0.00130895	595.327	0.000121641
0.06	785.919	0.06	531.27	0.06	379.455		595.39	0.00150445	595.39	-3.85447e-05
0.064	829.515	0.064	564.884	0.064	405.352		595.453	0.00130895	595.453	-2.25261e-05
0.068	875.219	0.068	600.434	0.068	432.889		595.516	0.00117861	595.516	0.000105622
0.072	923.131	0.072	638.033	0.072	462.169		595.58	0.0012112	595.58	-6.50754e-06
0.076	973.356	0.076	677.796	0.076	493.303		595.643	0.00150445	595.643	5.75667e-05
0.08	1026.01	0.08	719.848	0.08	526.406		595.706	0.00126007	595.706	2.55296e-05
0.084	1081.19	0.084	764.319	0.084	561.605		595.769	0.00117861	595.769	-3.85447e-05
0.088	1139.04	0.088	811.348	0.088	599.029		595.832	0.00119491	595.832	-0.000134656
0.092	1199.67	0.092	861.082	0.092	638.821		595.896	0.00165108	595.896	-0.000134656
0.096	1263.22	0.096	913.675	0.096	681.129		595.959	0.00143928	595.959	-2.25261e-05
0.1	1329.83	0.1	969.29	0.1	726.112		596.022	0.00178141	596.022	-5.45632e-05
0.1	1329.83	0.1	969.29	0.1	726.112		596.085	0.00143928	596.085	2.55296e-05
0.104	1397.34	0.104	1026.42	0.104	772.673		596.148	0.00174883	596.148	7.35852e-05
0.108	1463.31	0.108	1083.3	0.108	819.513		596.212	0.00124378	596.212	7.35852e-05
0.112	1527.43	0.112	1139.73	0.112	866.496		596.275	0.00132524	596.275	0.000121641
0.116	1589.43	0.116	1195.5	0.116	913.483		596.338	0.00153704	596.338	4.15481e-05
0.12	1649.01	0.12	1250.43	0.12	960.337		596.401	0.00169995	596.401	7.35852e-05
0.124	1705.93	0.124	1304.3	0.124	1006.92		596.464	0.0017977	596.464	-6.50754e-06
0.128	1759.9	0.128	1356.94	0.128	1053.1		596.527	0.0016022	596.527	0.000169697
0.132	1810.71	0.132	1408.14	0.132	1098.73		596.591	0.00126007	596.591	0.000201734
0.136	1858.11	0.136	1457.74	0.136	1143.69		596.654	0.00192804	596.654	0.000217752
0.14	1901.89	0.14	1505.55	0.14	1187.83		596.717	0.00187916	596.717	0.000137659
0.144	1941.87	0.144	1551.4	0.144	1231.04		596.78	0.00173254	596.78	7.35852e-05
0.148	1977.84	0.148	1595.12	0.148	1273.19		596.843	0.00165108	596.843	4.15481e-05
0.152	2009.67	0.15	1616.14	0.15	1293.83		596.907	0.00189546	596.907	-0.000134656
0.156	2037.2	0.15	1616.14	0.15	1293.83		596.97	0.00152074	596.97	9.51102e-06
0.16	2060.3	0.154	1656.39	0.154	1334.14		597.033	0.00174883	597.033	0.000297845
0.164	2078.88	0.158	1694.15	0.158	1373.1		597.096	0.0020095	597.096	-0.000118637
0.168	2092.86	0.162	1729.27	0.162	1410.57		597.159	0.0020095	597.159	-2.25261e-05
0.172	2102.16	0.166	1761.63	0.166	1446.45		597.222	0.001814	597.222	0.000121641
0.176	2106.74	0.17	1791.12	0.17	1480.63		597.286	0.00158591	597.286	9.51102e-06
0.18	2106.6	0.174	1817.63	0.174	1513.02		597.349	0.00199321	597.349	0.000137659
0.184	2101.72	0.178	1841.07	0.178	1543.51		597.412	0.00225388	597.412	4.15481e-05
0.188	2092.13	0.182	1861.35	0.182	1572.03		597.475	0.00192804	597.475	0.000121641
0.192	2077.87	0.186	1878.41	0.186	1598.48		597.538	0.002205	597.538	0.000153678
0.196	2059.01	0.19	1892.17	0.19	1622.79		597.601	0.00218871	597.601	-0.00019873
0.2	2035.63	0.194	1902.59	0.194	1644.89		597.665	0.00197692	597.665	0.000105622
0.204	2007.83	0.198	1909.64	0.198	1664.7		597.728	0.0020095	597.728	-6.50754e-06
0.208	1975.74	0.202	1913.28	0.202	1682.19		597.791	0.00228646	597.791	-8.66003e-05
0.212	1939.51	0.206	1913.51	0.206	1697.28		597.854	0.00212354	597.854	-6.50754e-06
0.216	1899.3	0.21	1910.32	0.21	1709.94		597.917	0.00218871	597.917	-7.05818e-05
0.22	1855.29	0.214	1903.73	0.214	1720.14		597.98	0.00227017	597.98	0.000201734
0.224	1807.67	0.218	1893.76	0.218	1727.83		598.044	0.00223759	598.044	0.000233771
0.228	1756.66	0.222	1880.44	0.222	1733.01		598.107	0.00202579	598.107	0.000121641
0.232	1702.5	0.226	1863.83	0.226	1735.65		598.17	0.00231904	598.17	0.000121641
0.236	1645.41	0.23	1843.98	0.23	1735.74		598.233	0.00293814	598.233	0.000185715
0.24	1585.67	0.234	1820.96	0.234	1733.29		598.296	0.00271005	598.296	7.35852e-05
0.244	1523.53	0.238	1794.85	0.238	1728.3		598.359	0.00230275	598.359	0.000153678
0.248	1459.29	0.242	1765.75	0.242	1720.79		598.422	0.00259601	598.422	0.000169697
0.252	1393.22	0.246	1733.77	0.246	1710.78		598.486	0.00272634	598.486	-2.25261e-05
0.256	1325.62	0.25	1699.01	0.25	1698.3		598.549	0.0026123	598.549	-3.85447e-05
0.26	1256.8	0.254	1661.6	0.254	1683.39		598.612	0.0024168	598.612	7.35852e-05
0.264	1187.07	0.258	1621.67	0.258	1666.08		598.675	0.00204208	598.675	8.96038e-05
0.268	1116.73	0.262	1579.37	0.262	1646.43		598.738	0.00303589	598.738	0.000153678
0.272	1046.12	0.266	1534.85	0.266	1624.5		598.801	0.00269376	598.801	0.000169697
0.276	975.533	0.27	1488.27	0.27	1600.36		598.864	0.00210725	598.864	-3.85447e-05
0.28	905.301	0.274	1439.79	0.274	1574.06		598.928	0.00248196	598.928	8.96038e-05
0.284	835.736	0.278	1389.58	0.278	1545.69		598.991	0.00257971	598.991	0.000217752
0.288	767.151	0.282	1337.83	0.282	1515.34		599.054	0.00275892	599.054	0.000217752
0.292	699.853	0.286	1284.72	0.286	1483.09		599.117	0.00285668	599.117	0.000121641
0.296	634.145	0.29	1230.43	0.29	1449.04		599.18	0.00249825	599.18	0.000169697
0.3	570.323	0.294	1175.18	0.294	1413.28		599.243	0.0028078	599.243	7.35852e-05
0.3	570.323	0.298	1119.14	0.298	1375.92		599.306	0.00301959	599.306	0.000249789
0.304	510.873	0.302	1062.52	0.302	1337.08		599.37	0.00236792	599.37	0.000105622
0.308	457.62	0.306	1005.53	0.306	1296.86		599.433	0.00293814	599.433	0.000121641
0.312	409.917	0.31	948.359	0.31	1255.38		599.496	0.0034106	599.496	0.000281826
0.316	367.188	0.314	891.222	0.314	1212.76		599.559	0.00297072	599.559	0.000361919
0.32	328.912	0.318	834.319	0.318	1169.14		599.622	0.0031988	599.622	0.000233771
0.324	294.626	0.322	777.854	0.322	1124.63		599.685	0.0028078	599.685	0.000297845
0.328	263.915	0.326	722.028	0.326	1079.37		599.748	0.00267747	599.748	0.000201734
0.332	236.404	0.33	667.041	0.33	1033.49		599.812	0.00301959	599.812	0.000169697
0.336	211.761	0.334	613.09	0.334	987.119		599.875	0.00314993	599.875	0.000201734
0.34	189.687	0.338	560.365	0.338	940.404		599.938	0.00358981	599.938	0.000153678
0.344	169.914	0.342	509.057	0.342	893.477		600.001	0.00311735	600.001	2.55296e-05
0.348	152.203	0.346	459.348	0.346	846.474		600.064	0.00323139	600.064	0.000281826
0.352	136.337	0.35	411.416	0.35	799.535		600.127	0.00326397	600.127	2.55296e-05
0.356	122.125	0.35	411.416	0.35	799.535		600.19	0.00365498	600.19	4.15481e-05
0.36	109.395	0.354	367.013	0.354	753.205		600.253	0.00329656	600.253	0.000249789
0.364	97.9916	0.358	327.402	0.358	707.963		600.317	0.00323139	600.317	0.000297845
0.368	87.777	0.362	292.067	0.362	663.845		600.38	0.00323139	600.38	0.000105622
0.372	78.6271	0.366	260.545	0.366	620.888		600.443	0.00337802	600.443	-0.000102619
0.376	70.431	0.37	232.425	0.37	579.125		600.506	0.00365498	600.506	0.000105622
0.38	63.0893	0.374	207.34	0.374	538.59		600.569	0.00367127	600.569	0.000265808
0.384	56.5129	0.378	184.963	0.378	499.317		600.632	0.00362239	600.632	0.000137659
0.388	50.622	0.382	165	0.382	461.336		600.695	0.00311735	600.695	0.000249789
0.392	45.3452	0.386	147.192	0.386	424.679		600.758	0.00393194	600.758	0.000329882
0.396	40.6184	0.39	131.306	0.39	389.375		600.822	0.00385048	600.822	7.35852e-05
0.4	36.3843	0.394	117.135	0.394	355.452		600.885	0.00355723	600.885	0.000169697
0.404	32.5916	0.398	104.493	0.398	322.939		600.948	0.00350835	600.948	0.000201734
0.408	29.1943	0.402	93.2154	0.402	291.861		601.011	0.0038179	601.011	8.96038e-05
0.412	26.1511	0.406	83.155	0.406	262.243		601.074	0.00407857	601.074	0.000153678
0.416	23.4251	0.41	74.1803	0.41	234.109		601.137	0.00337802	601.137	0.000121641
0.42	20.9833	0.414	66.1743	0.41	234.109		601.2	0.00406227	601.2	0.000233771
0.424	18.796	0.418	59.0323	0.414	208.266		601.263	0.00391565	601.263	0.000281826
0.428	16.8367	0.422	52.6611	0.418	185.276		601.326	0.00372014	601.326	0.000329882
0.432	15.0816	0.426	46.9776	0.422	164.824		601.39	0.00446957	601.39	0.000265808
0.436	13.5095	0.43	41.9075	0.426	146.629		601.453	0.00334543	601.453	0.000249789
0.44	12.1013	0.434	37.3845	0.43	130.443		601.516	0.00437182	601.516	0.000153678
0.444	10.8399	0.438	33.3497	0.434	116.044		601.579	0.0042089	601.579	0.000522105
0.448	9.70991	0.442	29.7504	0.438	103.234		601.642	0.00432294	601.642	0.000313864
0.452	8.69775	0.446	26.5395	0.442	91.838		601.705	0.00422519	601.705	0.000490068
0.456	7.7911	0.45	23.6752	0.446	81.7002		601.768	0.00411115	601.768	0.000361919
0.46	6.97896	0.454	21.12	0.45	72.6814		601.831	0.00484428	601.831	0.000201734
0.464	6.25147	0.458	18.8406	0.454	64.6582		601.894	0.00402969	601.894	0.000329882
0.468	5.59982	0.462	16.8072	0.458	57.5207		601.958	0.0042089	601.958	0.000249789
0.472	5.01609	0.466	14.9933	0.462	51.1711		602.021	0.00416002	602.021	0.000442012
0.476	4.49322	0.47	13.3751	0.466	45.5224		602.084	0.00469766	602.084	0.000345901
0.48	4.02484	0.474	11.9316	0.47	40.4973		602.147	0.00437182	602.147	0.000249789
0.484	3.6053	0.478	10.6438	0.474	36.0268		602.21	0.00435553	602.21	0.000409975
0.488	3.22948	0.482	9.49507	0.478	32.0499		602.273	0.00409486	602.273	0.000393956
0.492	2.89284	0.486	8.4703	0.482	28.512		602.336	0.00433924	602.336	0.000281826
0.496	2.59129	0.49	7.55613	0.486	25.3646		602.399	0.0045999	602.399	0.000361919
0.5	2.32117	0.494	6.74062	0.49	22.5646		602.462	0.00510495	602.462	0.000137659
0.504	2.07922	0.498	6.01313	0.494	20.0737		602.525	0.00486057	602.525	0.000554142
0.508	1.86248	0.502	5.36415	0.498	17.8578		602.589	0.00530046	602.589	0.000554142
0.512	1.66833	0.506	4.78521	0.502	15.8865		602.652	0.00474653	602.652	0.000169697
0.516	1.49443	0.51	4.26876	0.506	14.1328		602.715	0.0045999	602.715	0.000281826
0.52	1.33865	0.514	3.80805	0.51	12.5727		602.778	0.00458361	602.778	0.000409975
0.524	1.19911	0.518	3.39706	0.514	11.1849		602.841	0.00497462	602.841	0.000137659
0.528	1.07411	0.522	3.03042	0.518	9.95018		602.904	0.00544708	602.904	0.000409975
0.532	0.962147	0.526	2.70336	0.522	8.8518		602.967	0.00468136	602.967	0.000201734
0.536	0.861853	0.53	2.4116	0.526	7.87466		603.03	0.00495833	603.03	0.000281826
0.54	0.772014	0.534	2.15132	0.53	7.00539		603.093	0.00551225	603.093	0.000185715
0.544	0.691539	0.538	1.91914	0.534	6.23208		603.156	0.00517012	603.156	0.000474049
0.548	0.619453	0.542	1.71201	0.538	5.54413		603.219	0.00517012	603.219	0.000329882
0.552	0.554882	0.546	1.52724	0.542	4.93212		603.283	0.00523529	603.283	0.000377938
0.556	0.497041	0.55	1.36241	0.546	4.38767		603.346	0.00526787	603.346	0.000393956
0.56	0.445229	0.554	1.21537	0.55	3.90332		603.409	0.0050072	603.409	0.000409975
0.564	0.398819	0.558	1.0842	0.554	3.47244		603.472	0.0052027	603.472	0.000265808
0.568	0.357246	0.562	0.967183	0.558	3.08913		603.535	0.00570775	603.535	0.000313864
0.572	0.320007	0.566	0.862798	0.562	2.74812		603.598	0.00551225	603.598	0.000329882
0.576	0.286649	0.57	0.769679	0.566	2.44476		603.661	0.00512124	603.661	0.000297845
0.58	0.256769	0.574	0.68661	0.57	2.17489		603.724	0.00526787	603.724	0.000666272
0.584	0.230003	0.578	0.612507	0.574	1.93481		603.787	0.00536562	603.787	0.000409975
0.588	0.206028	0.582	0.546401	0.578	1.72123		603.85	0.00591955	603.85	0.000506086
0.592	0.184551	0.586	0.48743	0.582	1.53122		603.913	0.00547967	603.913	0.000329882
0.596	0.165314	0.59	0.434823	0.586	1.36219		603.976	0.00622909	603.976	0.000474049
0.6	0.148082	0.594	0.387894	0.59	1.21182		604.039	0.00582179	604.039	0.000233771
0.604	0.132646	0.598	0.34603	0.594	1.07805		604.103	0.00619651	604.103	0.000345901
0.608	0.118819	0.602	0.308684	0.598	0.959047		604.166	0.00590325	604.166	0.000490068
0.612	0.106433	0.606	0.275369	0.602	0.85318		604.229	0.00611505	604.229	0.000393956
0.616	0.0953384	0.61	0.245649	0.606	0.758998		604.292	0.00604988	604.292	0.000425994
0.62	0.0854004	0.614	0.219137	0.61	0.675214		604.355	0.00635943	604.355	0.000586179
0.624	0.0764982	0.618	0.195486	0.614	0.600678		604.418	0.00595213	604.418	0.000538123
0.628	0.0685241	0.622	0.174388	0.618	0.53437		604.481	0.00557742	604.481	0.000522105
0.632	0.0613811	0.626	0.155567	0.622	0.475382		604.544	0.0060173	604.544	0.000361919
0.636	0.0549828	0.63	0.138777	0.626	0.422905		604.607	0.00611505	604.607	0.000233771
0.64	0.0492514	0.634	0.123799	0.63	0.376222		604.67	0.00624538	604.67	0.00068229
0.644	0.0441174	0.638	0.110438	0.634	0.334691		604.733	0.00675043	604.733	0.000425994
0.648	0.0395186	0.642	0.0985189	0.638	0.297745		604.796	0.00683189	604.796	0.000474049
0.652	0.0353992	0.646	0.087886	0.642	0.264877		604.859	0.00658751	604.859	0.000329882
0.656	0.0317092	0.65	0.0784008	0.646	0.235638		604.922	0.00663639	604.922	0.000329882
0.66	0.0284038	0.654	0.0699393	0.65	0.209626		604.985	0.00652234	604.985	0.000602198
0.664	0.025443	0.658	0.0623909	0.654	0.186486		605.049	0.00686447	605.049	0.000586179
0.668	0.0227908	0.662	0.0556573	0.658	0.1659		605.112	0.00704368	605.112	0.000474049
0.672	0.0204151	0.666	0.0496504	0.662	0.147587		605.175	0.00670156	605.175	0.000329882
0.676	0.0182871	0.67	0.0442918	0.666	0.131295		605.238	0.00678301	605.238	0.000698309
0.68	0.0163808	0.674	0.0395115	0.67	0.116801		605.301	0.00719031	605.301	0.000490068
0.684	0.0146733	0.678	0.0352472	0.674	0.103908		605.364	0.00732065	605.364	0.000506086
0.688	0.0131437	0.682	0.0314431	0.678	0.0924377		605.427	0.00714144	605.427	0.000361919
0.692	0.0117736	0.686	0.0280495	0.682	0.0822336		605.49	0.00668526	605.49	0.000698309
0.696	0.0105464	0.69	0.0250222	0.686	0.073156		605.553	0.00678301	605.553	0.000361919
0.7	0.00944701	0.694	0.0223216	0.69	0.0650804		605.616	0.00683189	605.616	0.000506086
0.704	0.00846225	0.698	0.0199125	0.694	0.0578963		605.679	0.00748356	605.679	0.000618216
0.708	0.00758015	0.702	0.0177635	0.698	0.0515052		605.742	0.00772794	605.742	0.000602198
0.712	0.00679	0.706	0.0158463	0.702	0.0458196		605.805	0.00691335	605.805	0.000586179
0.716	0.00608221	0.71	0.0141361	0.706	0.0407617		605.868	0.00766277	605.868	0.000490068
0.72	0.0054482	0.714	0.0126104	0.71	0.0362621		605.931	0.00758132	605.931	0.000538123
0.724	0.00488028	0.718	0.0112494	0.714	0.0322592		605.994	0.00779311	605.994	0.000554142
0.728	0.00437156	0.722	0.0100353	0.718	0.0286981		606.057	0.00777682	606.057	0.000730346
0.732	0.00391587	0.726	0.00895221	0.722	0.0255302		606.12	0.00771165	606.12	0.000618216
0.736	0.00350768	0.73	0.00798603	0.726	0.022712		606.183	0.00807007	606.183	0.000618216
0.74	0.00314204	0.734	0.00712413	0.73	0.0202048		606.246	0.0078094	606.246	0.000618216
0.744	0.00281451	0.738	0.00635524	0.734	0.0179744		606.31	0.00807007	606.31	0.000554142
0.748	0.00252113	0.742	0.00566934	0.738	0.0159903		606.373	0.00793974	606.373	0.000698309
0.752	0.00225833	0.746	0.00505747	0.742	0.0142251		606.436	0.00855883	606.436	0.000922569
0.756	0.00202292	0.75	0.00451163	0.746	0.0126548		606.499	0.00805378	606.499	0.000634235
0.76	0.00181205	0.754	0.00402471	0.75	0.0112579		606.562	0.00829816	606.562	0.000634235
0.764	0.00162316	0.758	0.00359033	0.754	0.0100152		606.625	0.00803749	606.625	0.000650253
0.768	0.00145396	0.762	0.00320284	0.758	0.0089096		606.688	0.00862399	606.688	0.000810439
0.772	0.0013024	0.766	0.00285717	0.762	0.00792608		606.751	0.00824928	606.751	0.000586179
0.776	0.00116664	0.77	0.0025488	0.766	0.00705113		606.814	0.00844478	606.814	0.000618216
0.78	0.00104503	0.774	0.00227372	0.77	0.00627277		606.877	0.00890096	606.877	0.000730346
0.784	0.000936097	0.778	0.00202832	0.774	0.00558033		606.94	0.00877062	606.94	0.000634235
0.788	0.000838518	0.782	0.00180941	0.778	0.00496433		607.003	0.00868916	607.003	0.000570161
0.792	0.000751111	0.786	0.00161413	0.782	0.00441632		607.066	0.00873804	607.066	0.000554142
0.796	0.000672815	0.79	0.00143992	0.786	0.00392881		607.129	0.00938971	607.129	0.000666272
0.8	0.000602681	0.794	0.00128452	0.79	0.00349512		607.192	0.00865658	607.192	0.000554142
0.804	0.000539858	0.798	0.00114588	0.794	0.0031093		607.255	0.00886837	607.255	0.000922569
0.808	0.000483583	0.802	0.00102221	0.798	0.00276607		607.318	0.00854254	607.318	0.00068229
0.812	0.000433174	0.806	0.000911887	0.802	0.00246072		607.381	0.00938971	607.381	0.000730346
0.816	0.00038802	0.81	0.00081347	0.806	0.00218909		607.444	0.00932454	607.444	0.000714328
0.82	0.000347573	0.814	0.000725675	0.81	0.00194744		607.507	0.00969926	607.507	0.00079442
0.824	0.000311342	0.818	0.000647355	0.814	0.00173247		607.57	0.00984588	607.57	0.00068229
0.828	0.000278888	0.822	0.000577488	0.818	0.00154122		607.633	0.00950376	607.633	0.000746365
0.832	0.000249817	0.826	0.000515162	0.822	0.00137109		607.696	0.0094223	607.696	0.000762383
0.836	0.000223776	0.83	0.000459562	0.826	0.00121974		607.759	0.00930825	607.759	0.000522105
0.84	0.000200449	0.834	0.000409963	0.83	0.00108509		607.822	0.00999251	607.822	0.000714328
0.844	0.000179555	0.838	0.000365717	0.834	0.00096531		607.885	0.00945488	607.885	0.000858495
0.848	0.000160838	0.842	0.000326247	0.838	0.000858751		607.948	0.0102043	607.948	0.000986643
0.852	0.000144072	0.846	0.000291036	0.842	0.000763955		608.011	0.0109049	608.011	0.000842476
0.856	0.000129054	0.85	0.000259625	0.846	0.000679623		608.074	0.0102695	608.074	0.000730346
0.86	0.000115602	0.854	0.000231605	0.85	0.0006046		608.137	0.0103835	608.137	0.000922569
0.864	0.000103551	0.858	0.000206608	0.854	0.00053786		608.2	0.00995993	608.2	0.000810439
0.868	9.27571e-05	0.862	0.00018431	0.858	0.000478486		608.263	0.0103835	608.263	0.000954606
0.872	8.30881e-05	0.866	0.000164418	0.862	0.000425667		608.326	0.0113447	608.326	0.000874513
0.876	7.4427e-05	0.87	0.000146673	0.866	0.000378678		608.389	0.0102043	608.389	0.000986643
0.88	6.66687e-05	0.874	0.000130843	0.87	0.000336876		608.452	0.0106116	608.452	0.00100266
0.884	5.97192e-05	0.878	0.000116721	0.874	0.000299689		608.515	0.0115402	608.515	0.000890532
0.888	5.34941e-05	0.882	0.000104124	0.878	0.000266607		608.578	0.0107745	608.578	0.000922569
0.892	4.79179e-05	0.886	9.28863e-05	0.882	0.000237177		608.641	0.0112307	608.641	0.000890532
0.896	4.29229e-05	0.89	8.28614e-05	0.886	0.000210995		608.704	0.0116054	608.704	0.000714328
0.9	3.84486e-05	0.894	7.39184e-05	0.89	0.000187704		608.767	0.0109374	608.767	0.000922569
0.904	3.44408e-05	0.898	6.59407e-05	0.894	0.000166983		608.83	0.010465	608.83	0.00079442
0.908	3.08507e-05	0.902	5.88239e-05	0.898	0.00014855		608.893	0.0110841	608.893	0.00079442
0.912	2.76348e-05	0.906	5.24752e-05	0.902	0.000132152		608.956	0.0110352	608.956	0.00113081
0.916	2.47541e-05	0.91	4.68118e-05	0.906	0.000117564		609.019	0.011361	609.019	0.000970624
0.92	2.21738e-05	0.914	4.17595e-05	0.91	0.000104586		609.082	0.012143	609.082	0.00109877
0.924	1.98624e-05	0.918	3.72525e-05	0.914	9.30413e-05		609.145	0.0121267	609.145	0.00100266
0.928	1.77919e-05	0.922	3.3232e-05	0.918	8.27706e-05		609.208	0.011752	609.208	0.00100266
0.932	1.59373e-05	0.926	2.96454e-05	0.922	7.36337e-05		609.271	0.0118498	609.271	0.000938587
0.936	1.4276e-05	0.93	2.64459e-05	0.926	6.55054e-05		609.334	0.0118987	609.334	0.00108275
0.94	1.27879e-05	0.934	2.35916e-05	0.93	5.82743e-05		609.397	0.0119964	609.397	0.000986643
0.944	1.14549e-05	0.938	2.10455e-05	0.934	5.18415e-05		609.46	0.0129088	609.46	0.000922569
0.948	1.02608e-05	0.942	1.87741e-05	0.938	4.61188e-05		609.523	0.0128925	609.523	0.00105072
0.952	9.19123e-06	0.946	1.67479e-05	0.942	4.10279e-05		609.586	0.0130717	609.586	0.00116285
0.956	8.23313e-06	0.95	1.49403e-05	0.946	3.64989e-05		609.649	0.0126318	609.649	0.000954606
0.96	7.37491e-06	0.954	1.33279e-05	0.95	3.24698e-05		609.712	0.0124689	609.712	0.000938587
0.964	6.60615e-06	0.958	1.18894e-05	0.954	2.88855e-05		609.775	0.0132835	609.775	0.000986643
0.968	5.91753e-06	0.962	1.06062e-05	0.958	2.56969e-05		609.838	0.0133649	609.838	0.00108275
0.972	5.30069e-06	0.966	9.46155e-06	0.962	2.28603e-05		609.901	0.0133812	609.901	0.00105072
0.976	4.74814e-06	0.97	8.4404e-06	0.966	2.03367e-05		609.964	0.0132346	609.964	0.0012109
0.98	4.2532e-06	0.974	7.52945e-06	0.97	1.80918e-05		610.027	0.0136745	610.027	0.00106674
0.984	3.80984e-06	0.978	6.71682e-06	0.974	1.60947e-05		610.09	0.012534	610.09	0.00105072
0.988	3.41271e-06	0.982	5.9919e-06	0.978	1.4318e-05		610.153	0.0132672	610.153	0.000922569
0.992	3.05697e-06	0.986	5.34521e-06	0.982	1.27375e-05		610.216	0.0145868	610.216	0.000970624
0.996	2.73831e-06	0.99	4.76832e-06	0.986	1.13314e-05		610.279	0.0132346	610.279	0.00119488
1	2.45287e-06	0.994	4.25369e-06	0.99	1.00805e-05		610.342	0.0137559	610.342	0.00116285
		0.998	3.7946e-06	0.994	8.96777e-06		610.405	0.0138863	610.405	0.00116285
		1	3.58399e-06	0.998	7.97784e-06		610.468	0.0142447	610.468	0.00125896
				1	7.52463e-06		610.531	0.0142121	610.531	0.000874513
							610.594	0.015548	610.594	0.00130701
							610.657	0.0150593	610.657	0.00113081
							610.72	0.0156458	610.72	0.00100266
							610.783	0.0150104	610.783	0.00114683
							610.846	0.0155643	610.846	0.00135507
							610.909	0.0145542	610.909	0.00119488
							610.972	0.015548	610.972	0.000954606
							611.035	0.0157272	611.035	0.00119488
							611.098	0.015043	611.098	0.00117887
							611.161	0.0153688	611.161	0.00101868
							611.224	0.0162975	611.224	0.00137109
							611.287	0.0160694	611.287	0.00148322
							611.35	0.0153688	611.35	0.00101868
							611.413	0.0168188	611.413	0.00116285
							611.476	0.0171772	611.476	0.000922569
							611.539	0.0162486	611.539	0.0014672
							611.602	0.016216	611.602	0.00132303
							611.665	0.017275	611.665	0.00127498
							611.728	0.0181384	611.728	0.00109877
							611.791	0.0169817	611.791	0.00143516
							611.854	0.0169654	611.854	0.00111479
							611.917	0.0183177	611.917	0.00140313
							611.98	0.0171446	611.98	0.00137109
							612.043	0.0176823	612.043	0.00140313
							612.106	0.0179266	612.106	0.00141914
							612.169	0.0186761	612.169	0.00153127
							612.231	0.0182036	612.231	0.00135507
							612.294	0.0182525	612.294	0.00143516
							612.357	0.0179429	612.357	0.00133905
							612.42	0.0184643	612.42	0.00122692
							612.483	0.0184969	612.483	0.00109877
							612.546	0.0180407	612.546	0.00167544
							612.609	0.0184317	612.609	0.00133905
							612.672	0.0187087	612.672	0.00143516
							612.735	0.0177474	612.735	0.00101868
							612.798	0.0189693	612.798	0.00148322
							612.861	0.0187249	612.861	0.00119488
							612.924	0.0199468	612.924	0.00137109
							612.987	0.0190508	612.987	0.00149924
							613.05	0.02068	613.05	0.00154729
							613.113	0.0195721	613.113	0.00175553
							613.176	0.0200772	613.176	0.00133905
							613.239	0.0201749	613.239	0.00159535
							613.302	0.0205008	613.302	0.00162739
							613.365	0.0194092	613.365	0.0014672
							613.428	0.0206637	613.428	0.00165942
							613.49	0.0212339	613.49	0.00199581
							613.553	0.0211361	613.553	0.00151526
							613.616	0.0214783	613.616	0.00124294
							613.679	0.0211361	613.679	0.00154729
							613.742	0.020794	613.742	0.0018997
							613.805	0.0208266	613.805	0.00138711
							613.868	0.0213805	613.868	0.00177155
							613.931	0.0218856	613.931	0.00156331
							613.994	0.0213479	613.994	0.00175553
							614.057	0.021462	614.057	0.00145118
							614.12	0.0207288	614.12	0.00143516
							614.183	0.0215271	614.183	0.00148322
							614.246	0.0207126	614.246	0.00162739
							614.309	0.0214946	614.309	0.00178757
							614.372	0.0220159	614.372	0.00209192
							614.434	0.0218693	614.434	0.00188368
							614.497	0.0218041	614.497	0.00167544
							614.56	0.0214457	614.56	0.00151526
							614.623	0.0221462	614.623	0.00197979
							614.686	0.0224395	614.686	0.00173952
							614.749	0.0230423	614.749	0.00165942
							614.812	0.0220811	614.812	0.00167544
							614.875	0.0227165	614.875	0.00177155
							614.938	0.0228142	614.938	0.00199581
							615.001	0.02314	615.001	0.00196378
							615.064	0.0225047	615.064	0.0017235
							615.127	0.0233844	615.127	0.00210794
							615.19	0.0220485	615.19	0.00167544
							615.252	0.023026	615.252	0.00196378
							615.315	0.0238569	615.315	0.00193174
							615.378	0.023417	615.378	0.00165942
							615.441	0.0239221	615.441	0.00213998
							615.504	0.0229771	615.504	0.0020759
							615.567	0.022912	615.567	0.00196378
							615.63	0.0238732	615.63	0.00194776
							615.693	0.0236777	615.693	0.00185165
							615.756	0.0234985	615.756	0.00167544
							615.819	0.0240524	615.819	0.00185165
							615.882	0.024476	615.882	0.00196378
							615.944	0.0234985	615.944	0.00185165
							616.007	0.023417	616.007	0.00185165
							616.07	0.022521	616.07	0.00226813
							616.133	0.0242805	616.133	0.00204387
							616.196	0.0234007	616.196	0.00228415
							616.259	0.0229771	616.259	0.00175553
							616.322	0.0238732	616.322	0.00175553
							616.385	0.0246389	616.385	0.00181961
							616.448	0.0234985	616.448	0.00188368
							616.511	0.0238732	616.511	0.00217202
							616.573	0.0242968	616.573	0.00181961
							616.636	0.0246715	616.636	0.00183563
							616.699	0.0235636	616.699	0.00196378
							616.762	0.0242316	616.762	0.00202785
							616.825	0.0243782	616.825	0.00183563
							616.888	0.0250625	616.888	0.0020759
							616.951	0.0247366	616.951	0.00209192
							617.014	0.0244923	617.014	0.00226813
							617.077	0.02459	617.077	0.00202785
							617.139	0.0242805	617.139	0.00220405
							617.202	0.025372	617.202	0.00209192
							617.265	0.0244271	617.265	0.00165942
							617.328	0.0242316	617.328	0.00210794
							617.391	0.0241338	617.391	0.0018997
							617.454	0.0244108	617.454	0.00212396
							617.517	0.0244434	617.517	0.00222007
							617.58	0.0237103	617.58	0.00226813
							617.643	0.024981	617.643	0.00220405
							617.705	0.023531	617.705	0.00201183
							617.768	0.0238569	617.768	0.00196378
							617.831	0.0264962	617.831	0.00236424
							617.894	0.0237591	617.894	0.00201183
							617.957	0.0247366	617.957	0.0020759
							618.02	0.0236125	618.02	0.00185165
							618.083	0.0258445	618.083	0.00181961
							618.146	0.0239221	618.146	0.00226813
							618.208	0.024476	618.208	0.00199581
							618.271	0.0241176	618.271	0.002156
							618.334	0.0254698	618.334	0.00183563
							618.397	0.0247855	618.397	0.00212396
							618.46	0.0249159	618.46	0.00175553
							618.523	0.0243945	618.523	0.0025885
							618.586	0.0237265	618.586	0.00226813
							618.649	0.0236614	618.649	0.00218803
							618.711	0.0238243	618.711	0.00199581
							618.774	0.0248833	618.774	0.00226813
							618.837	0.0235473	618.837	0.00191572
							618.9	0.0235636	618.9	0.00218803
							618.963	0.0246552	618.963	0.0020759
							619.026	0.0246715	619.026	0.00201183
							619.089	0.0242316	619.089	0.00196378
							619.151	0.0243945	619.151	0.00202785
							619.214	0.0250462	619.214	0.00234822
							619.277	0.0246552	619.277	0.00205989
							619.34	0.0244271	619.34	0.00230016
							619.403	0.024199	619.403	0.00191572
							619.466	0.0248996	619.466	0.00218803
							619.529	0.026822	619.529	0.00201183
							619.591	0.0262192	619.591	0.00212396
							619.654	0.0270012	619.654	0.00194776
							619.717	0.0283046	619.717	0.00178757
							619.78	0.0318888	619.78	0.00238026
							619.843	0.0360921	619.843	0.00210794
							619.906	0.0329803	619.906	0.00170748
							619.969	0.0315466	619.969	0.00201183
							620.031	0.0312371	620.031	0.00205989
							620.094	0.0268383	620.094	0.00218803
							620.157	0.037428	620.157	0.00197979
							620.22	0.0443683	620.22	0.00217202
							620.283	0.0458183	620.283	0.00196378
							620.346	0.0681382	620.346	0.00213998
							620.408	0.0910608	620.408	0.00183563
							620.471	0.387573	620.471	0.00175553
							620.534	0.992701	620.534	0.00209192
							620.597	1	620.597	0.00209192
							620.66	0.798877	620.66	0.00244433
							620.723	0.178613	620.723	0.00210794
							620.786	0.0478711	620.786	0.00186766
							620.848	0.0467958	620.848	0.00220405
							620.911	0.0331107	620.911	0.00220405
							620.974	0.0323612	620.974	0.00213998
							621.037	0.0264147	621.037	0.00212396
							621.1	0.0255349	621.1	0.00213998
							621.163	0.0242968	621.163	0.00165942
							621.225	0.0248833	621.225	0.00246035
							621.288	0.0248181	621.288	0.00199581
							621.351	0.0249647	621.351	0.00181961
							621.414	0.0244434	621.414	0.00191572
							621.477	0.024476	621.477	0.00212396
							621.54	0.0243456	621.54	0.00181961
							621.602	0.0231075	621.602	0.00201183
							621.665	0.0229445	621.665	0.00167544
							621.728	0.0223743	621.728	0.00218803
							621.791	0.0227653	621.791	0.00205989
							621.854	0.0216901	621.854	0.00210794
							621.916	0.0210384	621.916	0.0018997
							621.979	0.0217227	621.979	0.00234822
							622.042	0.0217227	622.042	0.00194776
							622.105	0.021462	622.105	0.00175553
							622.168	0.0210873	622.168	0.00169146
							622.231	0.0202075	622.231	0.00165942
							622.293	0.0213154	622.293	0.00178757
							622.356	0.0193929	622.356	0.00193174
							622.419	0.0208103	622.419	0.00185165
							622.482	0.0202075	622.482	0.00218803
							622.545	0.0204682	622.545	0.00185165
							622.607	0.0200935	622.607	0.00197979
							622.67	0.0197025	622.67	0.00186766
							622.733	0.0204845	622.733	0.00218803
							622.796	0.0194255	622.796	0.00201183
							622.859	0.0194418	622.859	0.002156
							622.921	0.0189693	622.921	0.0018997
							622.984	0.0198328	622.984	0.00169146
							623.047	0.0197513	623.047	0.00162739
							623.11	0.0197513	623.11	0.00180359
							623.173	0.0196699	623.173	0.00178757
							623.236	0.0191322	623.236	0.00162739
							623.298	0.0184969	623.298	0.00177155
							623.361	0.018839	623.361	0.00169146
							623.424	0.01923	623.424	0.00197979
							623.487	0.0186435	623.487	0.00194776
							623.55	0.0186924	623.55	0.00205989
							623.612	0.0175519	623.612	0.0014672
							623.675	0.0182525	623.675	0.00153127
							623.738	0.0178778	623.738	0.00185165
							623.801	0.0187738	623.801	0.00183563
							623.863	0.0177474	623.863	0.00135507
							623.926	0.0179918	623.926	0.00181961
							623.989	0.0173076	623.989	0.00148322
							624.052	0.016884	624.052	0.00180359
							624.115	0.0173238	624.115	0.00145118
							624.177	0.0174542	624.177	0.00183563
							624.24	0.0172261	624.24	0.00153127
							624.303	0.0172424	624.303	0.00178757
							624.366	0.0173727	624.366	0.00149924
							624.429	0.0180244	624.429	0.00151526
							624.491	0.0167048	624.491	0.00149924
							624.554	0.0170958	624.554	0.00175553
							624.617	0.0168514	624.617	0.00153127
							624.68	0.016216	624.68	0.00154729
							624.743	0.0165255	624.743	0.00161137
							624.805	0.0153362	624.805	0.00165942
							624.868	0.0160531	624.868	0.00141914
							624.931	0.0165581	624.931	0.00149924
							624.994	0.0153525	624.994	0.0014672
							625.056	0.0151407	625.056	0.00157933
							625.119	0.0144565	625.119	0.00188368
							625.182	0.015043	625.182	0.00154729
							625.245	0.0156947	625.245	0.00124294
							625.308	0.0154992	625.308	0.00133905
							625.37	0.0148475	625.37	0.00133905
							625.433	0.0146357	625.433	0.0016434
							625.496	0.0144402	625.496	0.00125896
							625.559	0.0143261	625.559	0.001291
							625.621	0.0147497	625.621	0.00130701
							625.684	0.0143261	625.684	0.00156331
							625.747	0.0141144	625.747	0.00135507
							625.81	0.0140981	625.81	0.00154729
							625.872	0.0145216	625.872	0.001291
							625.935	0.0141958	625.935	0.00113081
							625.998	0.0136256	625.998	0.00137109
							626.061	0.0138211	626.061	0.001291
							626.124	0.0131694	626.124	0.00127498
							626.186	0.013479	626.186	0.00145118
							626.249	0.0123874	626.249	0.00130701
							626.312	0.0132672	626.312	0.00100266
							626.375	0.0127621	626.375	0.00127498
							626.437	0.0144076	626.437	0.00105072
							626.5	0.0125992	626.5	0.00109877
							626.563	0.0120779	626.563	0.00133905
							626.626	0.0130554	626.626	0.000970624
							626.688	0.0129902	626.688	0.0012109
							626.751	0.0128925	626.751	0.00122692
							626.814	0.0134464	626.814	0.000970624
							626.877	0.0128436	626.877	0.00140313
							626.939	0.0127133	626.939	0.00145118
							627.002	0.012029	627.002	0.00116285
							627.065	0.0115728	627.065	0.000986643
							627.128	0.0118172	627.128	0.00125896
							627.19	0.0118335	627.19	0.00143516
							627.253	0.0120779	627.253	0.00109877
							627.316	0.0119475	627.316	0.00130701
							627.379	0.0118498	627.379	0.00135507
							627.441	0.0115565	627.441	0.00119488
							627.504	0.0113936	627.504	0.00117887
							627.567	0.0109863	627.567	0.00109877
							627.63	0.0107745	627.63	0.00122692
							627.692	0.0106279	627.692	0.0012109
							627.755	0.0110189	627.755	0.000874513
							627.818	0.0109537	627.818	0.00124294
							627.88	0.0104813	627.88	0.00133905
							627.943	0.0105627	627.943	0.00217202
							628.006	0.0106605	628.006	0.00228415
							628.069	0.0103021	628.069	0.00181961
							628.131	0.0109049	628.131	0.00169146
							628.194	0.00978072	628.194	0.002156
							628.257	0.010465	628.257	0.00262054
							628.32	0.0101391	628.32	0.00266859
							628.382	0.00916163	628.382	0.00209192
							628.445	0.00937342	628.445	0.00196378
							628.508	0.00966667	628.508	0.00210794
							628.571	0.0101391	628.571	0.00247637
							628.633	0.00927567	628.633	0.00308507
							628.696	0.00973184	628.696	0.00270063
							628.759	0.00932454	628.759	0.00263655
							628.821	0.00948746	628.821	0.00249239
							628.884	0.00971555	628.884	0.00295693
							628.947	0.00960151	628.947	0.00335739
							629.01	0.00862399	629.01	0.00287683
							629.072	0.00878691	629.072	0.00289285
							629.135	0.00899871	629.135	0.00316517
							629.198	0.0092105	629.198	0.00366174
							629.26	0.00899871	629.26	0.00447869
							629.323	0.00842849	629.323	0.00511943
							629.386	0.00836332	629.386	0.00391804
							629.449	0.00779311	629.449	0.0043185
							629.511	0.00790715	629.511	0.00433452
							629.574	0.00816782	629.574	0.00380591
							629.637	0.00735323	629.637	0.0043986
							629.699	0.00823299	629.699	0.00494323
							629.762	0.00836332	629.762	0.00454276
							629.825	0.0074184	629.825	0.00462286
							629.888	0.00758132	629.888	0.00505536
							629.95	0.00792344	629.95	0.00455878
							630.013	0.00834703	630.013	0.00545582
							630.076	0.00797232	630.076	0.0050073
							630.138	0.00792344	630.138	0.00542378
							630.201	0.00723919	630.201	0.00737805
							630.264	0.00728806	630.264	0.00588832
							630.327	0.00639201	630.327	0.00628879
							630.389	0.00665268	630.389	0.00782657
							630.452	0.00702739	630.452	0.00628879
							630.515	0.00754873	630.515	0.00684944
							630.577	0.00736952	630.577	0.00782657
							630.64	0.00655493	630.64	0.00696156
							630.703	0.00725548	630.703	0.00846731
							630.765	0.00712514	630.765	0.0105657
							630.828	0.00696222	630.828	0.00801879
							630.891	0.00627797	630.891	0.00846731
							630.954	0.00678301	630.954	0.00816296
							631.016	0.00697852	631.016	0.00688147
							631.079	0.00688077	631.079	0.00651305
							631.142	0.00717402	631.142	0.00684944
							631.204	0.00588696	631.204	0.00958861
							631.267	0.00569146	631.267	0.012536
							631.33	0.00642459	631.33	0.00979685
							631.392	0.00642459	631.392	0.00881972
							631.455	0.00714144	631.455	0.00861148
							631.518	0.00663639	631.518	0.00651305
							631.58	0.00596842	631.58	0.00928426
							631.643	0.00635943	631.643	0.0103255
							631.706	0.00569146	631.706	0.00817898
							631.768	0.00632684	631.768	0.0118793
							631.831	0.00572404	631.831	0.0117992
							631.894	0.00549596	631.894	0.0113827
							631.957	0.00574034	631.957	0.0164285
							632.019	0.00609876	632.019	0.0138495
							632.082	0.00569146	632.082	0.0111744
							632.145	0.00604988	632.145	0.0155795
							632.207	0.00546337	632.207	0.0128404
							632.27	0.0054145	632.27	0.0147466
							632.333	0.00561	632.333	0.0191197
							632.395	0.00583809	632.395	0.0147306
							632.458	0.00544708	632.458	0.0283944
							632.521	0.00572404	632.521	0.0304768
							632.583	0.00507237	632.583	0.0303487
							632.646	0.00510495	632.646	0.0624819
							632.709	0.00525158	632.709	0.0407447
							632.771	0.00497462	632.771	0.0631066
							632.834	0.00515383	632.834	0.116256
							632.897	0.00525158	632.897	0.072045
							632.959	0.00499091	632.959	0.158305
							633.022	0.00490945	633.022	0.281215
							633.085	0.00453474	633.085	0.374972
							633.147	0.0050072	633.147	0.991078
							633.21	0.00518641	633.21	0.997597
							633.273	0.00484428	633.273	1
							633.335	0.00503979	633.335	0.999744
							633.398	0.00495833	633.398	0.914076
							633.461	0.00446957	633.461	0.230212
							633.523	0.00489316	633.523	0.171248
							633.586	0.00412744	633.586	0.0669511
							633.649	0.00473024	633.649	0.0758574
							633.711	0.00427407	633.711	0.0695301
							633.774	0.00367127	633.774	0.0365318
							633.837	0.00404598	633.837	0.0546969
							633.899	0.00435553	633.899	0.0400559
							633.962	0.00376902	633.962	0.0186231
							634.024	0.0042089	634.024	0.0234607
							634.087	0.00429036	634.087	0.0171173
							634.15	0.00404598	634.15	0.0122317
							634.212	0.00406227	634.212	0.0132408
							634.275	0.0038016	634.275	0.0102133
							634.338	0.00383419	634.338	0.0118953
							634.4	0.00427407	634.4	0.0105017
							634.463	0.00402969	634.463	0.00917213
							634.526	0.00407857	634.526	0.0128724
							634.588	0.0038179	634.588	0.0113827
							634.651	0.00414373	634.651	0.00814694
							634.714	0.00378531	634.714	0.00918814
							634.776	0.00383419	634.776	0.00840324
							634.839	0.00354093	634.839	0.00805083
							634.901	0.00313364	634.901	0.00891583
							634.964	0.00357352	634.964	0.00776249
							635.027	0.0034106	635.027	0.0122477
							635.089	0.00367127	635.089	0.0119273
							635.152	0.00378531	635.152	0.00758629
							635.215	0.00314993	635.215	0.0124719
							635.277	0.00349206	635.277	0.00997305
							635.34	0.00324768	635.34	0.00558397
							635.403	0.00303589	635.403	0.00582425
							635.465	0.00326397	635.465	0.00542378
							635.528	0.00313364	635.528	0.00814694
							635.59	0.00316622	635.59	0.00819499
							635.653	0.00349206	635.653	0.00662518
							635.716	0.00316622	635.716	0.00568008
							635.778	0.00264488	635.778	0.0061286
							635.841	0.00329656	635.841	0.00491119
							635.904	0.00316622	635.904	0.00479906
							635.966	0.00275892	635.966	0.00430248
							636.029	0.00308476	636.029	0.00603249
							636.091	0.00290555	636.091	0.00734601
							636.154	0.00274263	636.154	0.00463887
							636.217	0.00301959	636.217	0.00579221
							636.279	0.00271005	636.279	0.00628879
							636.342	0.00293814	636.342	0.00386998
							636.405	0.00292184	636.405	0.00499128
							636.467	0.00243309	636.467	0.00518351
							636.53	0.00271005	636.53	0.00433452
							636.592	0.00287297	636.592	0.00614462
							636.655	0.0028078	636.655	0.00468693
							636.718	0.0024005	636.718	0.00471897
							636.78	0.00231904	636.78	0.00542378
							636.843	0.00251455	636.843	0.00446267
							636.905	0.00251455	636.905	0.00278072
							636.968	0.0026123	636.968	0.00297294
							637.031	0.00251455	637.031	0.0027647
							637.093	0.00202579	637.093	0.00386998
							637.156	0.00277522	637.156	0.00462286
							637.218	0.00266117	637.218	0.00255646
							637.281	0.0026123	637.281	0.00335739
							637.344	0.00269376	637.344	0.00290887
							637.406	0.00213983	637.406	0.00218803
							637.469	0.00223759	637.469	0.00377387
							637.531	0.00207467	637.531	0.00354961
							637.594	0.00244938	637.594	0.00273267
							637.657	0.00244938	637.657	0.00313313
							637.719	0.00253084	637.719	0.00244433
							637.782	0.00269376	637.782	0.00292489
							637.844	0.00199321	637.844	0.00306906
							637.907	0.0024005	637.907	0.00222007
							637.97	0.00173254	637.97	0.00173952
							638.032	0.00189546	638.032	0.00167544
							638.095	0.00225388	638.095	0.00140313
							638.157	0.00199321	638.157	0.0014672
							638.22	0.00189546	638.22	0.000730346
							638.283	0.00244938	638.283	0.000554142
							638.345	0.00196062	638.345	0.000826457
							638.408	0.00212354	638.408	0.000666272
							638.47	0.00223759	638.47	0.000586179
							638.533	0.00173254	638.533	0.000666272
							638.596	0.00202579	638.596	0.000538123
							638.658	0.00222129	638.658	0.000538123
							638.721	0.00166737	638.721	0.000409975
							638.783	0.00194433	638.783	0.000297845
							638.846	0.00223759	638.846	0.000409975
							638.908	0.00196062	638.908	0.000425994
							638.971	0.0017977	638.971	0.000425994
							639.034	0.00156962	639.034	0.000490068
							639.096	0.00217242	639.096	0.000249789
							639.159	0.00189546	639.159	0.000618216
							639.221	0.001814	639.221	0.000474049
							639.284	0.0017977	639.284	0.000185715
							639.347	0.0017977	639.347	0.000217752
							639.409	0.00169995	639.409	0.000345901
							639.472	0.00155333	639.472	0.000425994
							639.534	0.0014067	639.534	0.000345901
							639.597	0.00173254	639.597	0.000169697
							639.659	0.00174883	639.659	0.000233771
							639.722	0.00139041	639.722	0.000329882
							639.785	0.00132524	639.785	0.000281826
							639.847	0.00152074	639.847	0.000153678
							639.91	0.00143928	639.91	0.000185715
							639.972	0.00148816	639.972	4.15481e-05
							640.035	0.0010157	640.035	9.51102e-06
							640.097	0.00142299	640.097	0.000249789
							640.16	0.00150445	640.16	0.000153678
							640.223	0.00104828	640.223	0.000169697
							640.285	0.00158591	640.285	0.000201734
							640.348	0.00158591	640.348	0.000345901
							640.41	0.00112974	640.41	0.000249789
							640.473	0.00139041	640.473	0.000217752
							640.535	0.00142299	640.535	0.000169697
							640.598	0.00126007	640.598	0.000169697
							640.66	0.00127637	640.66	0.000185715
							640.723	0.00130895	640.723	0.000217752
							640.786	0.00127637	640.786	0.000153678
							640.848	0.00108086	640.848	0.000233771
							640.911	0.00111345	640.911	0.000105622
							640.973	0.00112974	640.973	0.000281826
							641.036	0.0010157	641.036	0.000409975
							641.098	0.00134153	641.098	0.000153678
							641.161	0.00106457	641.161	0.000169697
							641.223	0.0012112	641.223	8.96038e-05
							641.286	0.000901653	641.286	0.000105622
							641.348	0.000917945	641.348	0.000265808
							641.411	0.00143928	641.411	0.000169697
							641.474	0.00150445	641.474	0.000201734
							641.536	0.00104828	641.536	0.000281826
							641.599	0.00103199	641.599	0.000313864
							641.661	0.00104828	641.661	0.000201734
							641.724	0.000852777	641.724	0.000586179
							641.786	0.00103199	641.786	0.000297845
							641.849	0.000836485	641.849	0.000153678
							641.911	0.00104828	641.911	0.000217752
							641.974	0.000836485	641.974	0.000185715
							642.036	0.00116232	642.036	4.15481e-05
							642.099	0.00108086	642.099	0.000393956
							642.162	0.00103199	642.162	0.000281826
							642.224	0.000657275	642.224	0.000233771
							642.287	0.00103199	642.287	0.000281826
							642.349	0.000934236	642.349	0.000153678
							642.412	0.000950528	642.412	0.000233771
							642.474	0.000836485	642.474	0.000185715
							642.537	0.00108086	642.537	0.000137659
							642.599	0.000836485	642.599	0.000345901
							642.662	0.000689858	642.662	0.000393956
							642.724	0.00096682	642.724	0.000153678
							642.787	0.00117861	642.787	0.000297845
							642.849	0.000999404	642.849	0.000233771
							642.912	0.000755026	642.912	0.000297845
							642.974	0.000722442	642.974	0.000233771
							643.037	0.000950528	643.037	0.000121641
							643.099	0.000608399	643.099	0.000121641
							643.162	0.000380313	643.162	0.000329882
							643.224	0.000689858	643.224	7.35852e-05
							643.287	0.000771318	643.287	0.000265808
							643.35	0.000820193	643.35	0.000201734
							643.412	0.000852777	643.412	0.000201734
							643.475	0.000820193	643.475	0.000329882
							643.537	0.000755026	643.537	0.000137659
							643.6	0.000640983	643.6	0.000345901
							643.662	0.000559524	643.662	0.000105622
							643.725	0.000429189	643.725	0.000201734
							643.787	0.000494356	643.787	8.96038e-05
							643.85	0.00078761	643.85	-7.05818e-05
							643.912	0.000722442	643.912	0.000185715
							643.975	0.000429189	643.975	0.000137659
							644.037	0.000559524	644.037	0.000201734
							644.1	0.00078761	644.1	0.000345901
							644.162	0.000184811	644.162	0.000137659
							644.225	0.000364021	644.225	0.000105622
							644.287	0.000885361	644.287	0.000345901
							644.35	0.000478064	644.35	0.000329882
							644.412	0.000738734	644.412	0.000169697
							644.475	0.000640983	644.475	7.35852e-05
							644.537	0.000640983	644.537	0.000217752
							644.6	0.000380313	644.6	0.000249789
							644.662	0.000624691	644.662	2.55296e-05
							644.725	0.000543232	644.725	0.000201734
							644.787	0.000461772	644.787	0.000442012
							644.85	0.000722442	644.85	0.000233771
							644.912	0.000282562	644.912	0.000185715
							644.975	0.000624691	644.975	0.000137659
							645.037	0.000494356	645.037	0.000377938
							645.1	0.000201103	645.1	0.000265808
							645.162	0.000510648	645.162	9.51102e-06
							645.225	0.000249978	645.225	7.35852e-05
							645.287	0.000282562	645.287	-7.05818e-05
							645.35	0.000510648	645.35	0.000217752
							645.412	0.000364021	645.412	0.000137659
							645.475	0.000592107	645.475	7.35852e-05
							645.537	0.000380313	645.537	9.51102e-06
							645.6	0.000510648	645.6	0.000153678
							645.662	0.000364021	645.662	0.000249789
							645.725	0.000119643	645.725	0.000281826
							645.787	0.000478064	645.787	0.000185715
							645.85	0.000168519	645.85	0.000201734
							645.912	0.000298854	645.912	0.000217752
							645.975	0.000249978	645.975	0.000281826
							646.037	0.00026627	646.037	0.000329882
							646.099	0.000364021	646.099	0.000169697
							646.162	5.60033e-06	646.162	0.000105622
							646.224	0.000461772	646.224	0.000201734
							646.287	0.000217395	646.287	0.000201734
							646.349	0.000152227	646.349	0.000169697
							646.412	0.000233686	646.412	0.000442012
							646.474	0.000347729	646.474	0.000105622
							646.537	0.000412897	646.537	0.000153678
							646.599	0.000152227	646.599	0.000249789
							646.662	0.000364021	646.662	5.75667e-05
							646.724	0.000380313	646.724	0.000153678
							646.787	0.000217395	646.787	8.96038e-05
							646.849	0.000201103	646.849	0.000105622
							646.912	0.000249978	646.912	5.75667e-05
							646.974	5.44759e-05	646.974	0.000201734
							647.037	0.00026627	647.037	0.000121641
							647.099	0.000152227	647.099	0.000201734
							647.161	7.07678e-05	647.161	0.000153678
							647.224	5.44759e-05	647.224	0.000297845
							647.286	0.000298854	647.286	0.000249789
							647.349	-4.32753e-05	647.349	4.15481e-05
							647.411	0.000168519	647.411	0.000169697
							647.474	2.18922e-05	647.474	0.000153678
							647.536	0.000184811	647.536	0.000137659
							647.599	0.000217395	647.599	0.000153678
							647.661	0.000135935	647.661	0.000297845
							647.724	5.60033e-06	647.724	9.51102e-06
							647.786	0.000429189	647.786	0.000201734
							647.849	7.07678e-05	647.849	2.55296e-05
							647.911	0.000168519	647.911	7.35852e-05
							647.973	0.000152227	647.973	0.000265808
							648.036	-5.95671e-05	648.036	0.000233771
							648.098	0.000315146	648.098	0.000105622
							648.161	0.000217395	648.161	0.000313864
							648.223	0.000249978	648.223	2.55296e-05
							648.286	0.000168519	648.286	4.15481e-05
							648.348	0.000298854	648.348	0.000217752
							648.411	0.000298854	648.411	0.000169697
							648.473	8.70596e-05	648.473	4.15481e-05
							648.535	0.00026627	648.535	0.000169697
							648.598	0.000249978	648.598	4.15481e-05
							648.66	8.70596e-05	648.66	0.000201734
							648.723	-5.95671e-05	648.723	2.55296e-05
							648.785	-1.06915e-05	648.785	5.75667e-05
							648.848	0.000103351	648.848	0.000137659
							648.91	0.000103351	648.91	0.000297845
							648.973	0.000282562	648.973	0.000249789
							649.035	7.07678e-05	649.035	8.96038e-05
							649.097	0.000217395	649.097	0.000169697
							649.16	-1.06915e-05	649.16	0.000121641
							649.222	2.18922e-05	649.222	0.000105622
							649.285	-0.000238778	649.285	4.15481e-05
							649.347	0.00026627	649.347	0.000169697
							649.41	0.000152227	649.41	-6.50754e-06
							649.472	-4.32753e-05	649.472	9.51102e-06
							649.534	0.000249978	649.534	0.000297845
							649.597	0.000233686	649.597	7.35852e-05
							649.659	3.8184e-05	649.659	8.96038e-05
							649.722	8.70596e-05	649.722	0.000201734
							649.784	5.60033e-06	649.784	8.96038e-05
							649.847	-4.32753e-05	649.847	0.000137659
							649.909	0.000119643	649.909	7.35852e-05
							649.971	-0.000108443	649.971	0.000265808
							650.034	5.44759e-05	650.034	0.000297845
							650.096	-0.000124735	650.096	0.000217752
							650.159	3.8184e-05	650.159	0.000185715
							650.221	8.70596e-05	650.221	8.96038e-05
							650.284	0.000282562	650.284	7.35852e-05
							650.346	-2.69834e-05	650.346	-2.25261e-05
							650.408	5.60033e-06	650.408	0.000217752
							650.471	5.60033e-06	650.471	0.000105622
							650.533	2.18922e-05	650.533	-2.25261e-05
							650.596	5.60033e-06	650.596	0.000105622
							650.658	5.60033e-06	650.658	9.51102e-06
							650.72	0.000168519	650.72	8.96038e-05
							650.783	0.000152227	650.783	7.35852e-05
							650.845	-9.21508e-05	650.845	7.35852e-05
							650.908	0.000103351	650.908	2.55296e-05
							650.97	-1.06915e-05	650.97	0.000137659
							651.033	0.000103351	651.033	-8.66003e-05
							651.095	0.000103351	651.095	0.000121641
							651.157	-2.69834e-05	651.157	-5.45632e-05
							651.22	-0.000189902	651.22	0.000121641
							651.282	-4.32753e-05	651.282	8.96038e-05
							651.345	2.18922e-05	651.345	2.55296e-05
							651.407	-0.000141026	651.407	0.000201734
							651.469	-0.000108443	651.469	7.35852e-05
							651.532	-2.69834e-05	651.532	0.000137659
							651.594	-0.000336529	651.594	0.000121641
							651.657	-0.000189902	651.657	-2.25261e-05
							651.719	0.000119643	651.719	0.000153678
							651.781	-0.000141026	651.781	8.96038e-05
							651.844	7.07678e-05	651.844	5.75667e-05
							651.906	0.000135935	651.906	0.000121641
							651.969	-0.000141026	651.969	8.96038e-05
							652.031	-7.5859e-05	652.031	8.96038e-05
							652.093	-0.000271361	652.093	0.000121641
							652.156	-1.06915e-05	652.156	5.75667e-05
							652.218	-9.21508e-05	652.218	0.000153678
							652.281	-0.000157318	652.281	4.15481e-05
							652.343	-4.32753e-05	652.343	0.000105622
							652.405	-2.69834e-05	652.405	9.51102e-06
							652.468	-2.69834e-05	652.468	7.35852e-05
							652.53	8.70596e-05	652.53	8.96038e-05
							652.593	-5.95671e-05	652.593	0.000137659
							652.655	-5.95671e-05	652.655	2.55296e-05
							652.717	3.8184e-05	652.717	0.000201734
							652.78	-1.06915e-05	652.78	0.000201734
							652.842	0.000135935	652.842	9.51102e-06
							652.904	-0.000141026	652.904	0.000137659
							652.967	5.60033e-06	652.967	4.15481e-05
							653.029	2.18922e-05	653.029	4.15481e-05
							653.092	2.18922e-05	653.092	-2.25261e-05
							653.154	-9.21508e-05	653.154	0.000105622
							653.216	-4.32753e-05	653.216	7.35852e-05
							653.279	-5.95671e-05	653.279	0.000185715
							653.341	7.07678e-05	653.341	0.000105622
							653.403	-4.32753e-05	653.403	-5.45632e-05
							653.466	7.07678e-05	653.466	0.000137659
							653.528	-1.06915e-05	653.528	-3.85447e-05
							653.591	5.60033e-06	653.591	-2.25261e-05
							653.653	-7.5859e-05	653.653	0.000265808
							653.715	-0.000157318	653.715	7.35852e-05
							653.778	-0.000141026	653.778	7.35852e-05
							653.84	-0.000222486	653.84	5.75667e-05
							653.902	-2.69834e-05	653.902	7.35852e-05
							653.965	-0.000108443	653.965	0.000153678
							654.027	-5.95671e-05	654.027	0.000153678
							654.09	0.000119643	654.09	-6.50754e-06
							654.152	-0.000499447	654.152	-5.45632e-05
							654.214	-0.000124735	654.214	-7.05818e-05
							654.277	-9.21508e-05	654.277	0.000153678
							654.339	2.18922e-05	654.339	0.000137659
							654.401	-7.5859e-05	654.401	0.000185715
							654.464	2.18922e-05	654.464	0.000153678
							654.526	8.70596e-05	654.526	2.55296e-05
							654.588	-0.000124735	654.588	0.000105622
							654.651	-0.000352821	654.651	9.51102e-06
							654.713	-0.000255069	654.713	4.15481e-05
							654.776	-5.95671e-05	654.776	2.55296e-05
							654.838	-0.000108443	654.838	-3.85447e-05
							654.9	0.000201103	654.9	8.96038e-05
							654.963	-0.000124735	654.963	0.000121641
							655.025	-2.69834e-05	655.025	0.000137659
							655.087	-1.06915e-05	655.087	4.15481e-05
							655.15	-5.95671e-05	655.15	2.55296e-05
							655.212	-0.000124735	655.212	-3.85447e-05
							655.274	-9.21508e-05	655.274	0.000169697
							655.337	3.8184e-05	655.337	4.15481e-05
							655.399	-0.000108443	655.399	0.000137659
							655.461	-0.000108443	655.461	-2.25261e-05
							655.524	-0.000108443	655.524	-0.000118637
							655.586	-1.06915e-05	655.586	-7.05818e-05
							655.648	-0.000141026	655.648	0.000217752
							655.711	-4.32753e-05	655.711	0.000153678
							655.773	-0.000287653	655.773	7.35852e-05
							655.835	-0.000141026	655.835	5.75667e-05
							655.898	-7.5859e-05	655.898	-0.000102619
							655.96	-2.69834e-05	655.96	0.000137659
							656.022	-9.21508e-05	656.022	-3.85447e-05
							656.085	-0.000303945	656.085	8.96038e-05
							656.147	2.18922e-05	656.147	0.000153678
							656.209	-0.000189902	656.209	-6.50754e-06
							656.272	-9.21508e-05	656.272	-0.000118637
							656.334	-0.000222486	656.334	0.000201734
							656.396	-0.000189902	656.396	2.55296e-05
							656.459	-0.00017361	656.459	5.75667e-05
							656.521	-0.000401696	656.521	0.000185715
							656.583	-1.06915e-05	656.583	0.000105622
							656.646	5.44759e-05	656.646	0.000137659
							656.708	-0.000222486	656.708	5.75667e-05
							656.77	-0.000206194	656.77	0.000249789
							656.833	-0.000238778	656.833	4.15481e-05
							656.895	-0.000206194	656.895	-2.25261e-05
							656.957	-0.000141026	656.957	8.96038e-05
							657.02	-7.5859e-05	657.02	-7.05818e-05
							657.082	-9.21508e-05	657.082	4.15481e-05
							657.144	-0.000141026	657.144	0.000137659
							657.207	-0.000255069	657.207	-7.05818e-05
							657.269	-0.000238778	657.269	0.000217752
							657.331	-0.000124735	657.331	-0.000134656
							657.394	-0.000238778	657.394	-3.85447e-05
							657.456	-0.000189902	657.456	9.51102e-06
							657.518	-0.000108443	657.518	0.000201734
							657.581	-0.000124735	657.581	2.55296e-05
							657.643	-5.95671e-05	657.643	-2.25261e-05
							657.705	-0.000189902	657.705	-3.85447e-05
							657.768	-0.000238778	657.768	-5.45632e-05
							657.83	-0.000189902	657.83	-3.85447e-05
							657.892	-7.5859e-05	657.892	-0.000150675
							657.955	-0.00017361	657.955	8.96038e-05
							658.017	-0.000206194	658.017	-7.05818e-05
							658.079	-0.000189902	658.079	2.55296e-05
							658.141	-7.5859e-05	658.141	-2.25261e-05
							658.204	-0.000141026	658.204	-0.000102619
							658.266	-9.21508e-05	658.266	-7.05818e-05
							658.328	-4.32753e-05	658.328	0.000121641
							658.391	-7.5859e-05	658.391	7.35852e-05
							658.453	-0.000271361	658.453	-2.25261e-05
							658.515	-0.000189902	658.515	0.000169697
							658.578	-0.000369112	658.578	-0.000182712
							658.64	-0.000271361	658.64	0.000105622
							658.702	-0.000206194	658.702	9.51102e-06
							658.764	-0.000222486	658.764	-0.000214749
							658.827	-0.000189902	658.827	-0.000118637
							658.889	-0.000108443	658.889	2.55296e-05
							658.951	-0.000255069	658.951	0.000137659
							659.014	-0.000287653	659.014	-3.85447e-05
							659.076	-0.000141026	659.076	-0.000134656
							659.138	-9.21508e-05	659.138	7.35852e-05
							659.201	-0.000141026	659.201	8.96038e-05
							659.263	-0.000238778	659.263	4.15481e-05
							659.325	-0.000157318	659.325	0.000153678
							659.387	-0.000287653	659.387	-3.85447e-05
							659.45	-0.000206194	659.45	-2.25261e-05
							659.512	-5.95671e-05	659.512	7.35852e-05
							659.574	-2.69834e-05	659.574	9.51102e-06
							659.637	-0.000271361	659.637	2.55296e-05
							659.699	-0.000108443	659.699	-0.000150675
							659.761	-0.00017361	659.761	-0.000134656
							659.823	-0.000157318	659.823	4.15481e-05
							659.886	5.60033e-06	659.886	-7.05818e-05
							659.948	-0.000108443	659.948	-3.85447e-05
							660.01	-0.000238778	660.01	-0.000102619
							660.073	-0.000255069	660.073	-0.000150675
							660.135	-0.000108443	660.135	2.55296e-05

## Sheet: Fig. 3
Fig. 3b Lasing threshold			Fig. 3c Lasing performance			Fig. 3d Lasing spectrum
Type-A devices			Pump fluence (uJ/cm2)	Intensity		0.7 lasing threshold		1.2 lasing threshold
Confinement factor (%)	Lasing threshold (uJ/cm2)		23.2143	30.5429		Wavelength (nm)	intensity	Wavelength (nm)	intensity
33.7206	13.8		22.3214	14.6335		579.437	-8.25	579.437	8.15625
62.287	8		21.4286	8.17198		579.5	-5.25	579.5	0.15625
76.74	10		20.5357	5.52112		579.564	7.75	579.564	-3.84375
89.4735	6		19.6429	1.45603		579.627	-4.25	579.627	14.1562
			18.75	1.00018		579.691	4.75	579.691	9.15625
QD 50 nm/TCTA 60 nm device			17.8571	0.95634		579.754	-9.25	579.754	-3.84375
Confinement factor (%)	Lasing threshold (uJ/cm2)		16.9643	0.81287		579.817	6.75	579.817	4.15625
18.5387	18.8		16.0714	0.76688		579.881	-6.25	579.881	0.15625
			15.1786	0.67813		579.944	-5.25	579.944	-5.84375
Type-B devices			14.2857	0.62603		580.008	7.75	580.008	-0.84375
Confinement factor (%)	Lasing threshold (uJ/cm2)		13.3929	0.51568		580.071	0.75	580.071	1.15625
45.8093	12.9					580.134	0.75	580.134	-1.84375
45.1041	13.3					580.198	10.75	580.198	6.15625
39.2949	14.5					580.261	6.75	580.261	5.15625
26.6651	13.3					580.325	7.75	580.325	-0.84375
13.5388	18.5					580.388	3.75	580.388	-0.84375
						580.452	-7.25	580.452	2.15625
						580.515	11.75	580.515	12.1562
						580.578	-10.25	580.578	-5.84375
						580.642	-9.25	580.642	-2.84375
						580.705	-6.25	580.705	-3.84375
						580.769	-10.25	580.769	14.1562
						580.832	0.75	580.832	-20.8438
						580.895	-0.25	580.895	-0.84375
						580.959	0.75	580.959	4.15625
						581.022	-10.25	581.022	-4.84375
						581.086	6.75	581.086	-4.84375
						581.149	6.75	581.149	-13.8438
						581.212	-6.25	581.212	2.15625
						581.276	2.75	581.276	8.15625
						581.339	15.75	581.339	-1.84375
						581.402	11.75	581.402	6.15625
						581.466	-12.25	581.466	9.15625
						581.529	-1.25	581.529	-8.84375
						581.593	-7.25	581.593	3.15625
						581.656	-3.25	581.656	-2.84375
						581.719	-3.25	581.719	-0.84375
						581.783	-10.25	581.783	8.15625
						581.846	5.75	581.846	-1.84375
						581.91	-1.25	581.91	0.15625
						581.973	-2.25	581.973	-3.84375
						582.036	-9.25	582.036	7.15625
						582.1	-4.25	582.1	-11.8438
						582.163	-4.25	582.163	11.1562
						582.226	-3.25	582.226	-4.84375
						582.29	-3.25	582.29	3.15625
						582.353	-5.25	582.353	4.15625
						582.417	3.75	582.417	-6.84375
						582.48	3.75	582.48	-10.8438
						582.543	3.75	582.543	-2.84375
						582.607	4.75	582.607	-7.84375
						582.67	-0.25	582.67	8.15625
						582.733	0.75	582.733	0.15625
						582.797	4.75	582.797	-0.84375
						582.86	11.75	582.86	0.15625
						582.924	-2.25	582.924	10.1562
						582.987	-6.25	582.987	-1.84375
						583.05	-1.25	583.05	1.15625
						583.114	4.75	583.114	11.1562
						583.177	4.75	583.177	-0.84375
						583.24	4.75	583.24	-0.84375
						583.304	-3.25	583.304	1.15625
						583.367	-9.25	583.367	4.15625
						583.431	6.75	583.431	2.15625
						583.494	10.75	583.494	0.15625
						583.557	-3.25	583.557	-1.84375
						583.621	0.75	583.621	-4.84375
						583.684	-0.25	583.684	0.15625
						583.747	2.75	583.747	4.15625
						583.811	-0.25	583.811	-3.84375
						583.874	2.75	583.874	-6.84375
						583.937	-5.25	583.937	10.1562
						584.001	0.75	584.001	0.15625
						584.064	7.75	584.064	14.1562
						584.127	-3.25	584.127	-0.84375
						584.191	8.75	584.191	-0.84375
						584.254	-4.25	584.254	-3.84375
						584.317	5.75	584.317	-6.84375
						584.381	-1.25	584.381	8.15625
						584.444	2.75	584.444	8.15625
						584.508	-3.25	584.508	4.15625
						584.571	-6.25	584.571	-1.84375
						584.634	-5.25	584.634	10.1562
						584.698	12.75	584.698	8.15625
						584.761	3.75	584.761	-2.84375
						584.824	-3.25	584.824	3.15625
						584.888	-4.25	584.888	7.15625
						584.951	-0.25	584.951	4.15625
						585.014	-3.25	585.014	0.15625
						585.078	8.75	585.078	-1.84375
						585.141	1.75	585.141	2.15625
						585.204	9.75	585.204	1.15625
						585.268	-6.25	585.268	2.15625
						585.331	1.75	585.331	3.15625
						585.394	-5.25	585.394	0.15625
						585.458	1.75	585.458	-1.84375
						585.521	-6.25	585.521	8.15625
						585.584	-1.25	585.584	10.1562
						585.648	-3.25	585.648	-2.84375
						585.711	0.75	585.711	-1.84375
						585.774	-10.25	585.774	-3.84375
						585.838	0.75	585.838	-9.84375
						585.901	0.75	585.901	8.15625
						585.964	13.75	585.964	-10.8438
						586.028	-2.25	586.028	4.15625
						586.091	0.75	586.091	-0.84375
						586.154	-5.25	586.154	5.15625
						586.218	0.75	586.218	-0.84375
						586.281	3.75	586.281	6.15625
						586.344	8.75	586.344	7.15625
						586.408	-1.25	586.408	-1.84375
						586.471	5.75	586.471	7.15625
						586.534	5.75	586.534	-5.84375
						586.598	-1.25	586.598	-6.84375
						586.661	4.75	586.661	0.15625
						586.724	0.75	586.724	0.15625
						586.787	-9.25	586.787	0.15625
						586.851	-1.25	586.851	0.15625
						586.914	-0.25	586.914	11.1562
						586.977	0.75	586.977	3.15625
						587.041	12.75	587.041	-5.84375
						587.104	16.75	587.104	8.15625
						587.167	11.75	587.167	6.15625
						587.231	-2.25	587.231	0.15625
						587.294	0.75	587.294	-5.84375
						587.357	-2.25	587.357	13.1562
						587.421	2.75	587.421	0.15625
						587.484	-1.25	587.484	-1.84375
						587.547	13.75	587.547	2.15625
						587.61	6.75	587.61	4.15625
						587.674	-12.25	587.674	11.1562
						587.737	0.75	587.737	2.15625
						587.8	7.75	587.8	1.15625
						587.864	-2.25	587.864	-7.84375
						587.927	-2.25	587.927	-1.84375
						587.99	-10.25	587.99	-5.84375
						588.054	1.75	588.054	11.1562
						588.117	-4.25	588.117	2.15625
						588.18	1.75	588.18	-6.84375
						588.243	-3.25	588.243	-8.84375
						588.307	-5.25	588.307	4.15625
						588.37	-2.25	588.37	2.15625
						588.433	-0.25	588.433	-8.84375
						588.497	-1.25	588.497	10.1562
						588.56	-2.25	588.56	2.15625
						588.623	10.75	588.623	10.1562
						588.687	4.75	588.687	11.1562
						588.75	-3.25	588.75	-2.84375
						588.813	6.75	588.813	1.15625
						588.876	3.75	588.876	-0.84375
						588.94	-0.25	588.94	-9.84375
						589.003	6.75	589.003	-2.84375
						589.066	-9.25	589.066	1.15625
						589.13	-1.25	589.13	5.15625
						589.193	12.75	589.193	3.15625
						589.256	-0.25	589.256	1.15625
						589.319	8.75	589.319	2.15625
						589.383	1.75	589.383	4.15625
						589.446	-6.25	589.446	1.15625
						589.509	4.75	589.509	0.15625
						589.572	4.75	589.572	-4.84375
						589.636	5.75	589.636	8.15625
						589.699	-1.25	589.699	4.15625
						589.762	4.75	589.762	5.15625
						589.826	9.75	589.826	-0.84375
						589.889	0.75	589.889	-1.84375
						589.952	7.75	589.952	-4.84375
						590.015	7.75	590.015	12.1562
						590.079	5.75	590.079	-14.8438
						590.142	-0.25	590.142	18.1562
						590.205	12.75	590.205	-4.84375
						590.268	10.75	590.268	-3.84375
						590.332	13.75	590.332	-10.8438
						590.395	0.75	590.395	-3.84375
						590.458	1.75	590.458	11.1562
						590.522	4.75	590.522	-2.84375
						590.585	-6.25	590.585	-7.84375
						590.648	1.75	590.648	2.15625
						590.711	12.75	590.711	9.15625
						590.775	11.75	590.775	0.15625
						590.838	-4.25	590.838	-5.84375
						590.901	8.75	590.901	0.15625
						590.964	-7.25	590.964	2.15625
						591.028	18.75	591.028	-4.84375
						591.091	-1.25	591.091	8.15625
						591.154	-0.25	591.154	6.15625
						591.217	-5.25	591.217	-0.84375
						591.281	4.75	591.281	6.15625
						591.344	10.75	591.344	7.15625
						591.407	1.75	591.407	4.15625
						591.47	-2.25	591.47	8.15625
						591.534	-4.25	591.534	-6.84375
						591.597	-5.25	591.597	0.15625
						591.66	8.75	591.66	0.15625
						591.723	13.75	591.723	5.15625
						591.787	-4.25	591.787	8.15625
						591.85	1.75	591.85	6.15625
						591.913	10.75	591.913	-6.84375
						591.976	7.75	591.976	8.15625
						592.04	4.75	592.04	-4.84375
						592.103	11.75	592.103	4.15625
						592.166	-1.25	592.166	0.15625
						592.229	11.75	592.229	-7.84375
						592.293	-1.25	592.293	1.15625
						592.356	9.75	592.356	-4.84375
						592.419	11.75	592.419	-6.84375
						592.482	-4.25	592.482	2.15625
						592.545	-0.25	592.545	4.15625
						592.609	15.75	592.609	2.15625
						592.672	-3.25	592.672	2.15625
						592.735	4.75	592.735	2.15625
						592.798	6.75	592.798	6.15625
						592.862	-10.25	592.862	5.15625
						592.925	6.75	592.925	3.15625
						592.988	5.75	592.988	-9.84375
						593.051	8.75	593.051	5.15625
						593.115	7.75	593.115	5.15625
						593.178	1.75	593.178	14.1562
						593.241	2.75	593.241	-0.84375
						593.304	1.75	593.304	5.15625
						593.367	0.75	593.367	12.1562
						593.431	0.75	593.431	-1.84375
						593.494	0.75	593.494	15.1562
						593.557	3.75	593.557	5.15625
						593.62	-4.25	593.62	1.15625
						593.684	10.75	593.684	-0.84375
						593.747	4.75	593.747	17.1562
						593.81	15.75	593.81	7.15625
						593.873	5.75	593.873	13.1562
						593.936	6.75	593.936	1.15625
						594	1.75	594	15.1562
						594.063	21.75	594.063	-4.84375
						594.126	1.75	594.126	3.15625
						594.189	2.75	594.189	-0.84375
						594.252	14.75	594.252	12.1562
						594.316	7.75	594.316	7.15625
						594.379	10.75	594.379	5.15625
						594.442	-10.25	594.442	11.1562
						594.505	10.75	594.505	-0.84375
						594.569	5.75	594.569	5.15625
						594.632	-1.25	594.632	2.15625
						594.695	5.75	594.695	7.15625
						594.758	9.75	594.758	-0.84375
						594.821	2.75	594.821	10.1562
						594.885	-3.25	594.885	5.15625
						594.948	-2.25	594.948	-0.84375
						595.011	8.75	595.011	8.15625
						595.074	-1.25	595.074	15.1562
						595.137	6.75	595.137	6.15625
						595.201	4.75	595.201	3.15625
						595.264	-5.25	595.264	0.15625
						595.327	7.75	595.327	1.15625
						595.39	3.75	595.39	5.15625
						595.453	4.75	595.453	18.1562
						595.516	2.75	595.516	14.1562
						595.58	16.75	595.58	-2.84375
						595.643	19.75	595.643	11.1562
						595.706	2.75	595.706	21.1562
						595.769	18.75	595.769	-0.84375
						595.832	6.75	595.832	-2.84375
						595.896	1.75	595.896	9.15625
						595.959	15.75	595.959	7.15625
						596.022	12.75	596.022	13.1562
						596.085	5.75	596.085	0.15625
						596.148	2.75	596.148	-2.84375
						596.212	3.75	596.212	7.15625
						596.275	0.75	596.275	20.1562
						596.338	3.75	596.338	15.1562
						596.401	8.75	596.401	9.15625
						596.464	17.75	596.464	1.15625
						596.527	4.75	596.527	10.1562
						596.591	-1.25	596.591	1.15625
						596.654	12.75	596.654	13.1562
						596.717	4.75	596.717	5.15625
						596.78	1.75	596.78	10.1562
						596.843	-4.25	596.843	2.15625
						596.907	18.75	596.907	2.15625
						596.97	9.75	596.97	8.15625
						597.033	-3.25	597.033	8.15625
						597.096	7.75	597.096	13.1562
						597.159	13.75	597.159	16.1562
						597.222	7.75	597.222	14.1562
						597.286	2.75	597.286	8.15625
						597.349	4.75	597.349	6.15625
						597.412	7.75	597.412	6.15625
						597.475	12.75	597.475	-1.84375
						597.538	8.75	597.538	-3.84375
						597.601	-1.25	597.601	-1.84375
						597.665	-2.25	597.665	9.15625
						597.728	9.75	597.728	2.15625
						597.791	9.75	597.791	12.1562
						597.854	9.75	597.854	13.1562
						597.917	-7.25	597.917	5.15625
						597.98	23.75	597.98	6.15625
						598.044	9.75	598.044	16.1562
						598.107	4.75	598.107	-9.84375
						598.17	2.75	598.17	-2.84375
						598.233	7.75	598.233	9.15625
						598.296	14.75	598.296	-4.84375
						598.359	13.75	598.359	-8.84375
						598.422	6.75	598.422	2.15625
						598.486	10.75	598.486	18.1562
						598.549	-1.25	598.549	-1.84375
						598.612	19.75	598.612	-5.84375
						598.675	10.75	598.675	7.15625
						598.738	-1.25	598.738	18.1562
						598.801	15.75	598.801	16.1562
						598.864	8.75	598.864	9.15625
						598.928	1.75	598.928	12.1562
						598.991	14.75	598.991	19.1562
						599.054	13.75	599.054	17.1562
						599.117	5.75	599.117	8.15625
						599.18	13.75	599.18	32.1562
						599.243	11.75	599.243	5.15625
						599.306	11.75	599.306	14.1562
						599.37	12.75	599.37	2.15625
						599.433	-1.25	599.433	11.1562
						599.496	17.75	599.496	1.15625
						599.559	6.75	599.559	19.1562
						599.622	10.75	599.622	11.1562
						599.685	10.75	599.685	11.1562
						599.748	12.75	599.748	15.1562
						599.812	27.75	599.812	26.1562
						599.875	15.75	599.875	-3.84375
						599.938	-1.25	599.938	20.1562
						600.001	3.75	600.001	18.1562
						600.064	12.75	600.064	7.15625
						600.127	14.75	600.127	11.1562
						600.19	-1.25	600.19	21.1562
						600.253	-0.25	600.253	3.15625
						600.317	17.75	600.317	21.1562
						600.38	12.75	600.38	21.1562
						600.443	21.75	600.443	9.15625
						600.506	15.75	600.506	19.1562
						600.569	19.75	600.569	21.1562
						600.632	14.75	600.632	29.1562
						600.695	4.75	600.695	15.1562
						600.758	13.75	600.758	14.1562
						600.822	17.75	600.822	21.1562
						600.885	18.75	600.885	25.1562
						600.948	3.75	600.948	5.15625
						601.011	13.75	601.011	15.1562
						601.074	9.75	601.074	15.1562
						601.137	22.75	601.137	18.1562
						601.2	8.75	601.2	13.1562
						601.263	10.75	601.263	30.1562
						601.326	8.75	601.326	22.1562
						601.39	21.75	601.39	20.1562
						601.453	14.75	601.453	15.1562
						601.516	4.75	601.516	21.1562
						601.579	22.75	601.579	20.1562
						601.642	17.75	601.642	1.15625
						601.705	13.75	601.705	11.1562
						601.768	13.75	601.768	16.1562
						601.831	20.75	601.831	11.1562
						601.894	23.75	601.894	13.1562
						601.958	28.75	601.958	24.1562
						602.021	20.75	602.021	11.1562
						602.084	14.75	602.084	22.1562
						602.147	20.75	602.147	22.1562
						602.21	8.75	602.21	6.15625
						602.273	13.75	602.273	19.1562
						602.336	17.75	602.336	30.1562
						602.399	16.75	602.399	16.1562
						602.462	33.75	602.462	7.15625
						602.525	27.75	602.525	18.1562
						602.589	14.75	602.589	8.15625
						602.652	32.75	602.652	10.1562
						602.715	34.75	602.715	13.1562
						602.778	27.75	602.778	19.1562
						602.841	23.75	602.841	28.1562
						602.904	33.75	602.904	24.1562
						602.967	6.75	602.967	17.1562
						603.03	31.75	603.03	16.1562
						603.093	24.75	603.093	28.1562
						603.156	24.75	603.156	12.1562
						603.219	26.75	603.219	27.1562
						603.283	18.75	603.283	34.1562
						603.346	17.75	603.346	25.1562
						603.409	23.75	603.409	27.1562
						603.472	13.75	603.472	35.1562
						603.535	21.75	603.535	15.1562
						603.598	15.75	603.598	28.1562
						603.661	23.75	603.661	31.1562
						603.724	30.75	603.724	27.1562
						603.787	28.75	603.787	22.1562
						603.85	20.75	603.85	18.1562
						603.913	23.75	603.913	22.1562
						603.976	23.75	603.976	24.1562
						604.039	35.75	604.039	28.1562
						604.103	17.75	604.103	43.1562
						604.166	5.75	604.166	39.1562
						604.229	20.75	604.229	33.1562
						604.292	34.75	604.292	22.1562
						604.355	35.75	604.355	21.1562
						604.418	28.75	604.418	23.1562
						604.481	23.75	604.481	31.1562
						604.544	34.75	604.544	30.1562
						604.607	24.75	604.607	43.1562
						604.67	19.75	604.67	37.1562
						604.733	26.75	604.733	43.1562
						604.796	28.75	604.796	23.1562
						604.859	25.75	604.859	25.1562
						604.922	24.75	604.922	18.1562
						604.985	29.75	604.985	38.1562
						605.049	38.75	605.049	13.1562
						605.112	32.75	605.112	28.1562
						605.175	36.75	605.175	40.1562
						605.238	27.75	605.238	35.1562
						605.301	31.75	605.301	42.1562
						605.364	16.75	605.364	51.1562
						605.427	38.75	605.427	38.1562
						605.49	27.75	605.49	28.1562
						605.553	26.75	605.553	39.1562
						605.616	17.75	605.616	49.1562
						605.679	39.75	605.679	40.1562
						605.742	43.75	605.742	50.1562
						605.805	29.75	605.805	48.1562
						605.868	39.75	605.868	37.1562
						605.931	37.75	605.931	41.1562
						605.994	34.75	605.994	36.1562
						606.057	38.75	606.057	31.1562
						606.12	41.75	606.12	39.1562
						606.183	43.75	606.183	45.1562
						606.246	32.75	606.246	42.1562
						606.31	38.75	606.31	49.1562
						606.373	33.75	606.373	37.1562
						606.436	26.75	606.436	52.1562
						606.499	26.75	606.499	48.1562
						606.562	37.75	606.562	45.1562
						606.625	34.75	606.625	60.1562
						606.688	37.75	606.688	40.1562
						606.751	51.75	606.751	48.1562
						606.814	48.75	606.814	51.1562
						606.877	42.75	606.877	44.1562
						606.94	38.75	606.94	50.1562
						607.003	34.75	607.003	66.1562
						607.066	27.75	607.066	60.1562
						607.129	48.75	607.129	42.1562
						607.192	52.75	607.192	54.1562
						607.255	43.75	607.255	67.1562
						607.318	40.75	607.318	47.1562
						607.381	24.75	607.381	42.1562
						607.444	47.75	607.444	59.1562
						607.507	46.75	607.507	67.1562
						607.57	57.75	607.57	69.1562
						607.633	35.75	607.633	49.1562
						607.696	48.75	607.696	56.1562
						607.759	53.75	607.759	61.1562
						607.822	37.75	607.822	63.1562
						607.885	38.75	607.885	43.1562
						607.948	50.75	607.948	59.1562
						608.011	40.75	608.011	67.1562
						608.074	41.75	608.074	50.1562
						608.137	57.75	608.137	73.1562
						608.2	50.75	608.2	64.1562
						608.263	53.75	608.263	55.1562
						608.326	61.75	608.326	58.1562
						608.389	60.75	608.389	94.1562
						608.452	67.75	608.452	75.1562
						608.515	62.75	608.515	76.1562
						608.578	47.75	608.578	76.1562
						608.641	53.75	608.641	76.1562
						608.704	56.75	608.704	87.1562
						608.767	55.75	608.767	74.1562
						608.83	57.75	608.83	100.156
						608.893	52.75	608.893	56.1562
						608.956	76.75	608.956	91.1562
						609.019	50.75	609.019	95.1562
						609.082	65.75	609.082	76.1562
						609.145	45.75	609.145	88.1562
						609.208	81.75	609.208	83.1562
						609.271	68.75	609.271	87.1562
						609.334	68.75	609.334	90.1562
						609.397	69.75	609.397	94.1562
						609.46	63.75	609.46	91.1562
						609.523	67.75	609.523	100.156
						609.586	63.75	609.586	106.156
						609.649	86.75	609.649	106.156
						609.712	85.75	609.712	108.156
						609.775	67.75	609.775	114.156
						609.838	62.75	609.838	103.156
						609.901	77.75	609.901	92.1562
						609.964	81.75	609.964	106.156
						610.027	76.75	610.027	114.156
						610.09	79.75	610.09	100.156
						610.153	68.75	610.153	126.156
						610.216	103.75	610.216	114.156
						610.279	86.75	610.279	104.156
						610.342	117.75	610.342	125.156
						610.405	93.75	610.405	126.156
						610.468	91.75	610.468	104.156
						610.531	108.75	610.531	126.156
						610.594	107.75	610.594	125.156
						610.657	94.75	610.657	134.156
						610.72	108.75	610.72	115.156
						610.783	104.75	610.783	122.156
						610.846	96.75	610.846	140.156
						610.909	106.75	610.909	137.156
						610.972	120.75	610.972	131.156
						611.035	77.75	611.035	138.156
						611.098	87.75	611.098	112.156
						611.161	111.75	611.161	156.156
						611.224	97.75	611.224	156.156
						611.287	109.75	611.287	157.156
						611.35	113.75	611.35	127.156
						611.413	109.75	611.413	165.156
						611.476	108.75	611.476	180.156
						611.539	105.75	611.539	154.156
						611.602	109.75	611.602	175.156
						611.665	120.75	611.665	177.156
						611.728	110.75	611.728	189.156
						611.791	131.75	611.791	156.156
						611.854	149.75	611.854	171.156
						611.917	139.75	611.917	188.156
						611.98	133.75	611.98	192.156
						612.043	144.75	612.043	182.156
						612.106	162.75	612.106	202.156
						612.169	151.75	612.169	195.156
						612.231	186.75	612.231	193.156
						612.294	182.75	612.294	219.156
						612.357	187.75	612.357	231.156
						612.42	164.75	612.42	239.156
						612.483	166.75	612.483	228.156
						612.546	176.75	612.546	254.156
						612.609	198.75	612.609	277.156
						612.672	202.75	612.672	274.156
						612.735	224.75	612.735	272.156
						612.798	215.75	612.798	247.156
						612.861	208.75	612.861	285.156
						612.924	202.75	612.924	291.156
						612.987	181.75	612.987	301.156
						613.05	205.75	613.05	302.156
						613.113	224.75	613.113	323.156
						613.176	237.75	613.176	321.156
						613.239	237.75	613.239	343.156
						613.302	243.75	613.302	374.156
						613.365	293.75	613.365	343.156
						613.428	269.75	613.428	370.156
						613.49	317.75	613.49	400.156
						613.553	275.75	613.553	391.156
						613.616	292.75	613.616	421.156
						613.679	283.75	613.679	462.156
						613.742	326.75	613.742	438.156
						613.805	334.75	613.805	480.156
						613.868	349.75	613.868	466.156
						613.931	386.75	613.931	554.156
						613.994	365.75	613.994	575.156
						614.057	399.75	614.057	603.156
						614.12	410.75	614.12	530.156
						614.183	439.75	614.183	660.156
						614.246	419.75	614.246	641.156
						614.309	470.75	614.309	665.156
						614.372	489.75	614.372	669.156
						614.434	532.75	614.434	711.156
						614.497	556.75	614.497	760.156
						614.56	548.75	614.56	798.156
						614.623	584.75	614.623	834.156
						614.686	595.75	614.686	888.156
						614.749	609.75	614.749	939.156
						614.812	683.75	614.812	997.156
						614.875	688.75	614.875	998.156
						614.938	665.75	614.938	1013.16
						615.001	753.75	615.001	1016.16
						615.064	751.75	615.064	1063.16
						615.127	778.75	615.127	1162.16
						615.19	834.75	615.19	1157.16
						615.252	825.75	615.252	1145.16
						615.315	864.75	615.315	1247.16
						615.378	873.75	615.378	1208.16
						615.441	876.75	615.441	1220.16
						615.504	891.75	615.504	1308.16
						615.567	905.75	615.567	1310.16
						615.63	903.75	615.63	1322.16
						615.693	933.75	615.693	1414.16
						615.756	982.75	615.756	1547.16
						615.819	1040.75	615.819	1531.16
						615.882	1083.75	615.882	1521.16
						615.944	1044.75	615.944	1592.16
						616.007	1052.75	616.007	1536.16
						616.07	1077.75	616.07	1559.16
						616.133	1157.75	616.133	1583.16
						616.196	1156.75	616.196	1577.16
						616.259	1189.75	616.259	1660.16
						616.322	1184.75	616.322	1638.16
						616.385	1201.75	616.385	1724.16
						616.448	1203.75	616.448	1759.16
						616.511	1207.75	616.511	1646.16
						616.573	1127.75	616.573	1708.16
						616.636	1241.75	616.636	1689.16
						616.699	1239.75	616.699	1769.16
						616.762	1265.75	616.762	1771.16
						616.825	1186.75	616.825	1739.16
						616.888	1227.75	616.888	1745.16
						616.951	1228.75	616.951	1687.16
						617.014	1262.75	617.014	1801.16
						617.077	1241.75	617.077	1757.16
						617.139	1219.75	617.139	1785.16
						617.202	1290.75	617.202	1807.16
						617.265	1226.75	617.265	1792.16
						617.328	1246.75	617.328	1802.16
						617.391	1226.75	617.391	1795.16
						617.454	1247.75	617.454	1838.16
						617.517	1256.75	617.517	1800.16
						617.58	1218.75	617.58	1844.16
						617.643	1243.75	617.643	1787.16
						617.705	1255.75	617.705	1770.16
						617.768	1284.75	617.768	1770.16
						617.831	1241.75	617.831	1730.16
						617.894	1308.75	617.894	1787.16
						617.957	1219.75	617.957	1794.16
						618.02	1273.75	618.02	1876.16
						618.083	1258.75	618.083	1775.16
						618.146	1248.75	618.146	1803.16
						618.208	1269.75	618.208	1799.16
						618.271	1168.75	618.271	1806.16
						618.334	1263.75	618.334	1760.16
						618.397	1200.75	618.397	1746.16
						618.46	1162.75	618.46	1621.16
						618.523	1193.75	618.523	1654.16
						618.586	1140.75	618.586	1647.16
						618.649	1055.75	618.649	1667.16
						618.711	1084.75	618.711	1602.16
						618.774	1072.75	618.774	1565.16
						618.837	1030.75	618.837	1505.16
						618.9	1064.75	618.9	1459.16
						618.963	1042.75	618.963	1431.16
						619.026	1003.75	619.026	1405.16
						619.089	941.75	619.089	1259.16
						619.151	902.75	619.151	1277.16
						619.214	825.75	619.214	1175.16
						619.277	834.75	619.277	1197.16
						619.34	781.75	619.34	1117.16
						619.403	778.75	619.403	1086.16
						619.466	700.75	619.466	1005.16
						619.529	686.75	619.529	1014.16
						619.591	610.75	619.591	870.156
						619.654	640.75	619.654	803.156
						619.717	594.75	619.717	805.156
						619.78	573.75	619.78	793.156
						619.843	538.75	619.843	724.156
						619.906	502.75	619.906	658.156
						619.969	464.75	619.969	618.156
						620.031	425.75	620.031	634.156
						620.094	446.75	620.094	591.156
						620.157	401.75	620.157	563.156
						620.22	368.75	620.22	507.156
						620.283	353.75	620.283	498.156
						620.346	345.75	620.346	459.156
						620.408	322.75	620.408	444.156
						620.471	328.75	620.471	427.156
						620.534	256.75	620.534	418.156
						620.597	293.75	620.597	373.156
						620.66	281.75	620.66	379.156
						620.723	241.75	620.723	352.156
						620.786	246.75	620.786	326.156
						620.848	199.75	620.848	320.156
						620.911	215.75	620.911	305.156
						620.974	212.75	620.974	291.156
						621.037	184.75	621.037	290.156
						621.1	187.75	621.1	294.156
						621.163	205.75	621.163	290.156
						621.225	204.75	621.225	244.156
						621.288	179.75	621.288	242.156
						621.351	148.75	621.351	248.156
						621.414	163.75	621.414	247.156
						621.477	128.75	621.477	210.156
						621.54	135.75	621.54	230.156
						621.602	129.75	621.602	191.156
						621.665	123.75	621.665	200.156
						621.728	108.75	621.728	201.156
						621.791	115.75	621.791	177.156
						621.854	113.75	621.854	177.156
						621.916	118.75	621.916	182.156
						621.979	105.75	621.979	175.156
						622.042	88.75	622.042	154.156
						622.105	88.75	622.105	177.156
						622.168	107.75	622.168	148.156
						622.231	105.75	622.231	136.156
						622.293	91.75	622.293	162.156
						622.356	93.75	622.356	146.156
						622.419	71.75	622.419	133.156
						622.482	77.75	622.482	133.156
						622.545	80.75	622.545	124.156
						622.607	81.75	622.607	136.156
						622.67	92.75	622.67	127.156
						622.733	75.75	622.733	146.156
						622.796	89.75	622.796	134.156
						622.859	75.75	622.859	132.156
						622.921	81.75	622.921	134.156
						622.984	62.75	622.984	130.156
						623.047	73.75	623.047	106.156
						623.11	86.75	623.11	96.1562
						623.173	85.75	623.173	131.156
						623.236	63.75	623.236	121.156
						623.298	52.75	623.298	132.156
						623.361	70.75	623.361	111.156
						623.424	77.75	623.424	125.156
						623.487	56.75	623.487	138.156
						623.55	73.75	623.55	156.156
						623.612	62.75	623.612	153.156
						623.675	62.75	623.675	150.156
						623.738	67.75	623.738	125.156
						623.801	60.75	623.801	147.156
						623.863	80.75	623.863	157.156
						623.926	63.75	623.926	218.156
						623.989	80.75	623.989	196.156
						624.052	88.75	624.052	293.156
						624.115	79.75	624.115	1153.16
						624.177	71.75	624.177	2315.16
						624.24	81.75	624.24	2383.16
						624.303	91.75	624.303	1264.16
						624.366	91.75	624.366	1713.16
						624.429	114.75	624.429	6484.16
						624.491	107.75	624.491	13185.2
						624.554	126.75	624.554	15213.2
						624.617	149.75	624.617	10321.2
						624.68	204.75	624.68	4162.16
						624.743	209.75	624.743	1629.16
						624.805	230.75	624.805	2253.16
						624.868	280.75	624.868	2704.16
						624.931	300.75	624.931	1928.16
						624.994	326.75	624.994	1086.16
						625.056	369.75	625.056	775.156
						625.119	379.75	625.119	812.156
						625.182	338.75	625.182	764.156
						625.245	347.75	625.245	655.156
						625.308	355.75	625.308	626.156
						625.37	343.75	625.37	630.156
						625.433	393.75	625.433	644.156
						625.496	332.75	625.496	631.156
						625.559	388.75	625.559	651.156
						625.621	352.75	625.621	604.156
						625.684	359.75	625.684	621.156
						625.747	395.75	625.747	625.156
						625.81	376.75	625.81	631.156
						625.872	325.75	625.872	573.156
						625.935	359.75	625.935	582.156
						625.998	352.75	625.998	564.156
						626.061	353.75	626.061	544.156
						626.124	347.75	626.124	548.156
						626.186	304.75	626.186	556.156
						626.249	305.75	626.249	527.156
						626.312	305.75	626.312	504.156
						626.375	287.75	626.375	499.156
						626.437	295.75	626.437	485.156
						626.5	284.75	626.5	494.156
						626.563	301.75	626.563	487.156
						626.626	305.75	626.626	463.156
						626.688	269.75	626.688	478.156
						626.751	293.75	626.751	467.156
						626.814	309.75	626.814	460.156
						626.877	301.75	626.877	441.156
						626.939	285.75	626.939	438.156
						627.002	285.75	627.002	456.156
						627.065	252.75	627.065	455.156
						627.128	265.75	627.128	417.156
						627.19	246.75	627.19	389.156
						627.253	270.75	627.253	414.156
						627.316	281.75	627.316	399.156
						627.379	262.75	627.379	348.156
						627.441	237.75	627.441	383.156
						627.504	257.75	627.504	383.156
						627.567	216.75	627.567	366.156
						627.63	212.75	627.63	349.156
						627.692	221.75	627.692	334.156
						627.755	234.75	627.755	365.156
						627.818	221.75	627.818	342.156
						627.88	205.75	627.88	360.156
						627.943	213.75	627.943	312.156
						628.006	197.75	628.006	325.156
						628.069	194.75	628.069	307.156
						628.131	191.75	628.131	275.156
						628.194	189.75	628.194	265.156
						628.257	190.75	628.257	270.156
						628.32	172.75	628.32	273.156
						628.382	155.75	628.382	256.156
						628.445	153.75	628.445	233.156
						628.508	157.75	628.508	248.156
						628.571	159.75	628.571	232.156
						628.633	132.75	628.633	238.156
						628.696	119.75	628.696	199.156
						628.759	123.75	628.759	184.156
						628.821	82.75	628.821	176.156
						628.884	96.75	628.884	156.156
						628.947	110.75	628.947	150.156
						629.01	99.75	629.01	130.156
						629.072	100.75	629.072	146.156
						629.135	94.75	629.135	129.156
						629.198	74.75	629.198	137.156
						629.26	100.75	629.26	128.156
						629.323	69.75	629.323	81.1562
						629.386	47.75	629.386	104.156
						629.449	47.75	629.449	87.1562
						629.511	70.75	629.511	87.1562
						629.574	56.75	629.574	75.1562
						629.637	59.75	629.637	45.1562
						629.699	29.75	629.699	41.1562
						629.762	44.75	629.762	68.1562
						629.825	22.75	629.825	38.1562
						629.888	37.75	629.888	53.1562
						629.95	40.75	629.95	38.1562
						630.013	27.75	630.013	33.1562
						630.076	12.75	630.076	28.1562
						630.138	17.75	630.138	31.1562
						630.201	26.75	630.201	24.1562
						630.264	23.75	630.264	26.1562
						630.327	9.75	630.327	39.1562
						630.389	16.75	630.389	18.1562
						630.452	5.75	630.452	28.1562
						630.515	13.75	630.515	13.1562
						630.577	7.75	630.577	17.1562
						630.64	10.75	630.64	21.1562
						630.703	6.75	630.703	26.1562
						630.765	6.75	630.765	9.15625
						630.828	-1.25	630.828	18.1562
						630.891	13.75	630.891	11.1562
						630.954	12.75	630.954	22.1562
						631.016	2.75	631.016	24.1562
						631.079	18.75	631.079	12.1562
						631.142	9.75	631.142	16.1562
						631.204	3.75	631.204	8.15625
						631.267	1.75	631.267	9.15625
						631.33	2.75	631.33	16.1562
						631.392	2.75	631.392	10.1562
						631.455	11.75	631.455	12.1562
						631.518	8.75	631.518	14.1562
						631.58	0.75	631.58	-7.84375
						631.643	3.75	631.643	3.15625
						631.706	-2.25	631.706	-2.84375
						631.768	4.75	631.768	19.1562
						631.831	-0.25	631.831	4.15625
						631.894	-3.25	631.894	13.1562
						631.957	3.75	631.957	6.15625
						632.019	0.75	632.019	12.1562
						632.082	0.75	632.082	4.15625
						632.145	7.75	632.145	6.15625
						632.207	8.75	632.207	5.15625
						632.27	9.75	632.27	1.15625
						632.333	-1.25	632.333	0.15625
						632.395	7.75	632.395	6.15625
						632.458	4.75	632.458	4.15625
						632.521	7.75	632.521	20.1562
						632.583	7.75	632.583	5.15625
						632.646	0.75	632.646	10.1562
						632.709	3.75	632.709	2.15625
						632.771	5.75	632.771	18.1562
						632.834	11.75	632.834	6.15625
						632.897	6.75	632.897	7.15625
						632.959	-0.25	632.959	-3.84375
						633.022	-1.25	633.022	6.15625
						633.085	7.75	633.085	8.15625
						633.147	4.75	633.147	-0.84375
						633.21	0.75	633.21	1.15625
						633.273	6.75	633.273	3.15625
						633.335	10.75	633.335	15.1562
						633.398	10.75	633.398	0.15625
						633.461	0.75	633.461	-1.84375
						633.523	-5.25	633.523	2.15625
						633.586	1.75	633.586	-7.84375
						633.649	-4.25	633.649	1.15625
						633.711	1.75	633.711	-6.84375
						633.774	-6.25	633.774	1.15625
						633.837	1.75	633.837	9.15625
						633.899	-0.25	633.899	8.15625
						633.962	5.75	633.962	12.1562
						634.024	-4.25	634.024	4.15625
						634.087	13.75	634.087	-4.84375
						634.15	2.75	634.15	-13.8438
						634.212	0.75	634.212	7.15625
						634.275	5.75	634.275	-3.84375
						634.338	5.75	634.338	6.15625
						634.4	5.75	634.4	-12.8438
						634.463	-3.25	634.463	-10.8438
						634.526	10.75	634.526	2.15625
						634.588	-7.25	634.588	8.15625
						634.651	4.75	634.651	10.1562
						634.714	6.75	634.714	2.15625
						634.776	8.75	634.776	-3.84375
						634.839	-9.25	634.839	-3.84375
						634.901	6.75	634.901	-2.84375
						634.964	12.75	634.964	1.15625
						635.027	9.75	635.027	-0.84375
						635.089	12.75	635.089	8.15625
						635.152	3.75	635.152	-4.84375
						635.215	-12.25	635.215	4.15625
						635.277	-4.25	635.277	5.15625
						635.34	0.75	635.34	1.15625
						635.403	5.75	635.403	-10.8438
						635.465	4.75	635.465	0.15625
						635.528	0.75	635.528	0.15625
						635.59	6.75	635.59	-0.84375
						635.653	1.75	635.653	6.15625
						635.716	-6.25	635.716	-0.84375
						635.778	-1.25	635.778	-9.84375
						635.841	4.75	635.841	-6.84375
						635.904	1.75	635.904	0.15625
						635.966	-4.25	635.966	-14.8438
						636.029	10.75	636.029	-7.84375
						636.091	4.75	636.091	-8.84375
						636.154	2.75	636.154	-7.84375
						636.217	-1.25	636.217	6.15625
						636.279	5.75	636.279	-2.84375
						636.342	5.75	636.342	-0.84375
						636.405	-5.25	636.405	-9.84375
						636.467	14.75	636.467	3.15625
						636.53	0.75	636.53	-2.84375
						636.592	0.75	636.592	-5.84375
						636.655	6.75	636.655	-2.84375
						636.718	3.75	636.718	-4.84375
						636.78	3.75	636.78	-5.84375
						636.843	-5.25	636.843	-7.84375
						636.905	-6.25	636.905	-0.84375
						636.968	8.75	636.968	-19.8438
						637.031	2.75	637.031	-7.84375
						637.093	-4.25	637.093	2.15625
						637.156	-0.25	637.156	-5.84375
						637.218	7.75	637.218	-6.84375
						637.281	6.75	637.281	2.15625
						637.344	5.75	637.344	1.15625
						637.406	-0.25	637.406	-19.8438
						637.469	13.75	637.469	-1.84375
						637.531	4.75	637.531	-5.84375
						637.594	7.75	637.594	1.15625
						637.657	0.75	637.657	-11.8438
						637.719	-4.25	637.719	-1.84375
						637.782	5.75	637.782	0.15625
						637.844	8.75	637.844	-9.84375
						637.907	-3.25	637.907	-5.84375
						637.97	8.75	637.97	3.15625
						638.032	8.75	638.032	-3.84375
						638.095	12.75	638.095	-12.8438
						638.157	7.75	638.157	-5.84375
						638.22	-2.25	638.22	-8.84375
						638.283	5.75	638.283	-12.8438
						638.345	-6.25	638.345	-1.84375
						638.408	3.75	638.408	3.15625
						638.47	3.75	638.47	-18.8438
						638.533	20.75	638.533	-14.8438
						638.596	8.75	638.596	-5.84375
						638.658	-3.25	638.658	-0.84375
						638.721	5.75	638.721	-4.84375
						638.783	3.75	638.783	1.15625
						638.846	6.75	638.846	-3.84375
						638.908	3.75	638.908	-11.8438
						638.971	1.75	638.971	-7.84375
						639.034	14.75	639.034	-1.84375
						639.096	2.75	639.096	-3.84375
						639.159	-0.25	639.159	-0.84375
						639.221	11.75	639.221	4.15625
						639.284	4.75	639.284	-6.84375
						639.347	4.75	639.347	-7.84375
						639.409	6.75	639.409	5.15625
						639.472	9.75	639.472	-9.84375
						639.534	-0.25	639.534	-14.8438
						639.597	-11.25	639.597	-16.8438
						639.659	1.75	639.659	-6.84375
						639.722	3.75	639.722	-2.84375
						639.785	7.75	639.785	-12.8438
						639.847	10.75	639.847	-2.84375
						639.91	-1.25	639.91	0.15625
						639.972	1.75	639.972	-10.8438
						640.035	1.75	640.035	-7.84375
						640.097	-4.25	640.097	-6.84375
						640.16	0.75	640.16	-3.84375
						640.223	14.75	640.223	-18.8438
						640.285	3.75	640.285	-0.84375
						640.348	13.75	640.348	-5.84375
						640.41	10.75	640.41	-14.8438
						640.473	11.75	640.473	-17.8438
						640.535	-2.25	640.535	-5.84375
						640.598	4.75	640.598	-7.84375
						640.66	-2.25	640.66	-4.84375
						640.723	-3.25	640.723	-17.8438
						640.786	8.75	640.786	-17.8438
						640.848	5.75	640.848	-6.84375
						640.911	11.75	640.911	-3.84375
						640.973	1.75	640.973	-6.84375
						641.036	9.75	641.036	-7.84375
						641.098	4.75	641.098	-10.8438
						641.161	4.75	641.161	-1.84375
						641.223	-6.25	641.223	-22.8438
						641.286	9.75	641.286	-3.84375
						641.348	-1.25	641.348	-6.84375
						641.411	9.75	641.411	-4.84375
						641.474	9.75	641.474	-12.8438
						641.536	4.75	641.536	-10.8438
						641.599	2.75	641.599	-3.84375
						641.661	1.75	641.661	2.15625
						641.724	3.75	641.724	-5.84375
						641.786	-1.25	641.786	-8.84375
						641.849	6.75	641.849	-3.84375
						641.911	4.75	641.911	-8.84375
						641.974	-1.25	641.974	-0.84375
						642.036	7.75	642.036	2.15625
						642.099	7.75	642.099	-12.8438
						642.162	-3.25	642.162	-7.84375
						642.224	13.75	642.224	-9.84375
						642.287	6.75	642.287	-3.84375
						642.349	-5.25	642.349	8.15625
						642.412	12.75	642.412	10.1562
						642.474	-6.25	642.474	-6.84375
						642.537	4.75	642.537	-7.84375
						642.599	-1.25	642.599	-10.8438
						642.662	-8.25	642.662	-12.8438
						642.724	-3.25	642.724	-10.8438
						642.787	-10.25	642.787	-4.84375
						642.849	-5.25	642.849	-8.84375
						642.912	2.75	642.912	-0.84375
						642.974	1.75	642.974	-20.8438
						643.037	-1.25	643.037	-14.8438
						643.099	-2.25	643.099	-6.84375
						643.162	7.75	643.162	0.15625
						643.224	-1.25	643.224	5.15625
						643.287	-1.25	643.287	-1.84375
						643.35	-6.25	643.35	-12.8438
						643.412	-6.25	643.412	1.15625
						643.475	-8.25	643.475	-2.84375
						643.537	-1.25	643.537	-7.84375
						643.6	-1.25	643.6	-1.84375
						643.662	15.75	643.662	-1.84375
						643.725	-2.25	643.725	-11.8438
						643.787	-9.25	643.787	-6.84375
						643.85	-6.25	643.85	-1.84375
						643.912	2.75	643.912	-9.84375
						643.975	4.75	643.975	-3.84375
						644.037	-4.25	644.037	-7.84375
						644.1	-10.25	644.1	-5.84375
						644.162	-6.25	644.162	-10.8438
						644.225	2.75	644.225	-10.8438
						644.287	-13.25	644.287	-1.84375
						644.35	6.75	644.35	-9.84375
						644.412	2.75	644.412	-1.84375
						644.475	7.75	644.475	-18.8438
						644.537	-10.25	644.537	-7.84375
						644.6	1.75	644.6	-9.84375
						644.662	2.75	644.662	-1.84375
						644.725	-5.25	644.725	-4.84375
						644.787	0.75	644.787	-9.84375
						644.85	1.75	644.85	3.15625
						644.912	3.75	644.912	4.15625
						644.975	4.75	644.975	-2.84375
						645.037	2.75	645.037	-3.84375
						645.1	-5.25	645.1	-7.84375
						645.162	10.75	645.162	-5.84375
						645.225	-1.25	645.225	-14.8438
						645.287	7.75	645.287	-13.8438
						645.35	-3.25	645.35	0.15625
						645.412	1.75	645.412	-13.8438
						645.475	-2.25	645.475	-14.8438
						645.537	-6.25	645.537	-1.84375
						645.6	-1.25	645.6	0.15625
						645.662	8.75	645.662	-7.84375
						645.725	7.75	645.725	-11.8438
						645.787	3.75	645.787	-11.8438
						645.85	-7.25	645.85	-9.84375
						645.912	4.75	645.912	-17.8438
						645.975	-5.25	645.975	-13.8438
						646.037	1.75	646.037	2.15625
						646.099	-1.25	646.099	-11.8438
						646.162	-8.25	646.162	-9.84375
						646.224	-3.25	646.224	9.15625
						646.287	-0.25	646.287	-14.8438
						646.349	-3.25	646.349	-2.84375
						646.412	-2.25	646.412	-9.84375
						646.474	-8.25	646.474	-15.8438
						646.537	9.75	646.537	-8.84375
						646.599	8.75	646.599	-0.84375
						646.662	1.75	646.662	-2.84375
						646.724	8.75	646.724	-4.84375
						646.787	-5.25	646.787	-11.8438
						646.849	-0.25	646.849	-5.84375
						646.912	-4.25	646.912	-8.84375
						646.974	8.75	646.974	-10.8438
						647.037	-0.25	647.037	-10.8438
						647.099	-2.25	647.099	-3.84375
						647.161	5.75	647.161	-9.84375
						647.224	-5.25	647.224	-2.84375
						647.286	4.75	647.286	-10.8438
						647.349	2.75	647.349	-7.84375
						647.411	-4.25	647.411	0.15625
						647.474	-3.25	647.474	-4.84375
						647.536	-6.25	647.536	-12.8438
						647.599	0.75	647.599	-3.84375
						647.661	7.75	647.661	-9.84375
						647.724	0.75	647.724	-0.84375
						647.786	-0.25	647.786	-5.84375
						647.849	0.75	647.849	-10.8438
						647.911	-0.25	647.911	-5.84375
						647.973	-9.25	647.973	-8.84375
						648.036	1.75	648.036	-7.84375
						648.098	5.75	648.098	-8.84375
						648.161	-4.25	648.161	-6.84375
						648.223	-2.25	648.223	-2.84375
						648.286	8.75	648.286	-15.8438
						648.348	-10.25	648.348	7.15625
						648.411	-8.25	648.411	-21.8438
						648.473	17.75	648.473	-1.84375
						648.535	6.75	648.535	-11.8438
						648.598	5.75	648.598	5.15625
						648.66	4.75	648.66	-6.84375
						648.723	0.75	648.723	-10.8438
						648.785	18.75	648.785	-9.84375
						648.848	-3.25	648.848	-7.84375
						648.91	13.75	648.91	-7.84375
						648.973	-1.25	648.973	-8.84375
						649.035	-0.25	649.035	-3.84375
						649.097	-7.25	649.097	0.15625
						649.16	-10.25	649.16	-8.84375
						649.222	6.75	649.222	-12.8438
						649.285	2.75	649.285	-7.84375
						649.347	-7.25	649.347	1.15625
						649.41	-1.25	649.41	-5.84375
						649.472	7.75	649.472	-1.84375
						649.534	-3.25	649.534	-5.84375
						649.597	5.75	649.597	3.15625
						649.659	-14.25	649.659	-3.84375
						649.722	-1.25	649.722	-5.84375
						649.784	7.75	649.784	-7.84375
						649.847	9.75	649.847	-13.8438
						649.909	4.75	649.909	0.15625
						649.971	-2.25	649.971	-15.8438
						650.034	-4.25	650.034	-2.84375
						650.096	1.75	650.096	-0.84375
						650.159	5.75	650.159	-4.84375
						650.221	-6.25	650.221	-13.8438
						650.284	2.75	650.284	4.15625
						650.346	1.75	650.346	-5.84375
						650.408	-0.25	650.408	-2.84375
						650.471	-0.25	650.471	-5.84375
						650.533	-0.25	650.533	1.15625
						650.596	-4.25	650.596	-14.8438
						650.658	2.75	650.658	-17.8438
						650.72	5.75	650.72	-9.84375
						650.783	1.75	650.783	-10.8438
						650.845	-7.25	650.845	6.15625
						650.908	-3.25	650.908	-8.84375
						650.97	-2.25	650.97	-2.84375
						651.033	-3.25	651.033	-7.84375
						651.095	0.75	651.095	-0.84375
						651.157	8.75	651.157	-0.84375
						651.22	8.75	651.22	1.15625
						651.282	-10.25	651.282	-18.8438
						651.345	5.75	651.345	-1.84375
						651.407	-12.25	651.407	-1.84375
						651.469	0.75	651.469	-5.84375
						651.532	4.75	651.532	2.15625
						651.594	0.75	651.594	-11.8438
						651.657	13.75	651.657	-6.84375
						651.719	-7.25	651.719	-7.84375
						651.781	-1.25	651.781	-4.84375
						651.844	5.75	651.844	-2.84375
						651.906	0.75	651.906	13.1562
						651.969	0.75	651.969	-4.84375
						652.031	-6.25	652.031	3.15625
						652.093	-6.25	652.093	10.1562
						652.156	-2.25	652.156	8.15625
						652.218	0.75	652.218	-12.8438
						652.281	-2.25	652.281	-3.84375
						652.343	5.75	652.343	-4.84375
						652.405	-11.25	652.405	4.15625
						652.468	-6.25	652.468	-11.8438
						652.53	-1.25	652.53	0.15625
						652.593	-9.25	652.593	-0.84375
						652.655	2.75	652.655	-5.84375
						652.717	0.75	652.717	-13.8438
						652.78	-5.25	652.78	-4.84375
						652.842	3.75	652.842	2.15625
						652.904	1.75	652.904	5.15625
						652.967	3.75	652.967	-8.84375
						653.029	-0.25	653.029	-6.84375
						653.092	2.75	653.092	3.15625
						653.154	-16.25	653.154	-4.84375
						653.216	-1.25	653.216	-4.84375
						653.279	3.75	653.279	-1.84375
						653.341	12.75	653.341	0.15625
						653.403	7.75	653.403	5.15625
						653.466	-2.25	653.466	-1.84375
						653.528	2.75	653.528	2.15625
						653.591	1.75	653.591	-6.84375
						653.653	-6.25	653.653	-2.84375
						653.715	-0.25	653.715	-2.84375
						653.778	1.75	653.778	-2.84375
						653.84	-6.25	653.84	2.15625
						653.902	-0.25	653.902	16.1562
						653.965	-9.25	653.965	-0.84375
						654.027	-9.25	654.027	2.15625
						654.09	3.75	654.09	5.15625
						654.152	2.75	654.152	8.15625
						654.214	10.75	654.214	-3.84375
						654.277	-3.25	654.277	-10.8438
						654.339	3.75	654.339	-2.84375
						654.401	-18.25	654.401	-1.84375
						654.464	0.75	654.464	-8.84375
						654.526	-2.25	654.526	-1.84375
						654.588	-4.25	654.588	3.15625
						654.651	-1.25	654.651	8.15625
						654.713	-8.25	654.713	2.15625
						654.776	-2.25	654.776	6.15625
						654.838	-9.25	654.838	2.15625
						654.9	-6.25	654.9	-2.84375
						654.963	-11.25	654.963	8.15625
						655.025	-1.25	655.025	-1.84375
						655.087	-7.25	655.087	0.15625
						655.15	-1.25	655.15	-0.84375
						655.212	-2.25	655.212	7.15625
						655.274	-4.25	655.274	3.15625
						655.337	-8.25	655.337	-12.8438
						655.399	-2.25	655.399	-1.84375
						655.461	-0.25	655.461	-2.84375
						655.524	-0.25	655.524	10.1562
						655.586	-9.25	655.586	-3.84375
						655.648	3.75	655.648	3.15625
						655.711	4.75	655.711	2.15625
						655.773	2.75	655.773	0.15625
						655.835	-7.25	655.835	21.1562
						655.898	-7.25	655.898	0.15625
						655.96	-1.25	655.96	3.15625
						656.022	-12.25	656.022	3.15625
						656.085	-6.25	656.085	7.15625
						656.147	-4.25	656.147	-3.84375
						656.209	-9.25	656.209	-3.84375
						656.272	-4.25	656.272	3.15625
						656.334	-0.25	656.334	1.15625
						656.396	5.75	656.396	2.15625
						656.459	0.75	656.459	-4.84375
						656.521	-1.25	656.521	1.15625
						656.583	-10.25	656.583	-3.84375
						656.646	-5.25	656.646	0.15625
						656.708	-3.25	656.708	-3.84375
						656.77	3.75	656.77	7.15625
						656.833	-7.25	656.833	3.15625
						656.895	13.75	656.895	-11.8438
						656.957	-11.25	656.957	-5.84375
						657.02	1.75	657.02	2.15625
						657.082	-4.25	657.082	-0.84375
						657.144	-4.25	657.144	4.15625
						657.207	-6.25	657.207	-7.84375
						657.269	-4.25	657.269	0.15625
						657.331	0.75	657.331	-5.84375
						657.394	3.75	657.394	-6.84375
						657.456	-6.25	657.456	0.15625
						657.518	-5.25	657.518	-12.8438
						657.581	-0.25	657.581	0.15625
						657.643	-5.25	657.643	4.15625
						657.705	-9.25	657.705	2.15625
						657.768	-9.25	657.768	8.15625
						657.83	-10.25	657.83	7.15625
						657.892	-3.25	657.892	1.15625
						657.955	-11.25	657.955	1.15625
						658.017	-0.25	658.017	12.1562
						658.079	0.75	658.079	7.15625
						658.141	-2.25	658.141	-6.84375
						658.204	-3.25	658.204	-4.84375
						658.266	-0.25	658.266	-4.84375
						658.328	-13.25	658.328	0.15625
						658.391	-6.25	658.391	-1.84375
						658.453	-6.25	658.453	2.15625
						658.515	-1.25	658.515	5.15625
						658.578	-4.25	658.578	-8.84375
						658.64	-6.25	658.64	-0.84375
						658.702	-2.25	658.702	4.15625
						658.764	-6.25	658.764	0.15625
						658.827	-2.25	658.827	5.15625
						658.889	-13.25	658.889	-6.84375
						658.951	-10.25	658.951	0.15625
						659.014	-8.25	659.014	0.15625
						659.076	-4.25	659.076	13.1562
						659.138	-3.25	659.138	-4.84375
						659.201	-7.25	659.201	-1.84375
						659.263	-7.25	659.263	-6.84375
						659.325	-4.25	659.325	8.15625
						659.387	-3.25	659.387	-1.84375
						659.45	-0.25	659.45	0.15625
						659.512	-3.25	659.512	13.1562
						659.574	-3.25	659.574	2.15625
						659.637	-12.25	659.637	-4.84375
						659.699	-3.25	659.699	-1.84375
						659.761	-8.25	659.761	12.1562
						659.823	-3.25	659.823	6.15625
						659.886	-13.25	659.886	7.15625
						659.948	-5.25	659.948	-6.84375
						660.01	-4.25	660.01	1.15625
						660.073	-12.25	660.073	1.15625
						660.135	-6.25	660.135	4.15625

## Sheet: Fig. 4
Fig. 4b Surface emission spectra on the LED-like device									Fig. 4c lasing performance			Fig. 4e EL spectrum			Fig. 4f QD-LED performance				Fig. 4g EQE
Wavelength (nm)	Intensity at pump fluence of x uJ/cm2								Pump fluence (uJ/cm2)	Intensity		Wavelength (nm)	EL intensity		Voltage (V)	Current density (A/cm2)	Luminance (cd)		Current density (A/cm2)	EQE (%)
	95.8	90.7	84	79	73.9	67.2	62.2		105.87	20.9741		349.385	0.000718747		0	8.7e-07	0		8.7e-07	141.558
579.437	-13.7812	-2.375	-1.46875	-16.5	-5.4375	-8.46875	0.625		100.828	16.8983		349.767	0.00115378		0	9.46e-07	0.0103		9.46e-07	140.849
579.5	1.21875	0.625	-5.46875	3.5	-5.4375	3.53125	-3.375		95.787	9.37351		350.15	0.00115378		0.1	1.4e-06	0.0206		1.4e-06	138.744
579.564	-0.78125	-7.375	-5.46875	3.5	-7.4375	-0.46875	-3.375		90.7456	7.82209		350.532	0.000718747		0.2	6.46e-06	0		6.46e-06	135.304
579.627	-5.78125	-6.375	6.53125	7.5	-6.4375	-6.46875	5.625		84.0237	7.25962		350.914	0.00028371		0.3	9.77e-06	0.0103		9.77e-06	130.632
579.691	-13.7812	-0.375	-2.46875	-7.5	-5.4375	6.53125	-2.375		73.9408	2.28957		351.296	0.000718747		0.4	1.04e-05	0.0103		1.04e-05	124.861
579.754	8.21875	3.625	-0.46875	-3.5	-5.4375	5.53125	-5.375		67.2189	1.29951		351.679	0.000718747		0.5	1.79e-05	0		1.79e-05	118.153
579.817	-17.7812	7.625	-1.46875	-0.5	-6.4375	3.53125	12.625		57.1361	1.03686		352.061	0.00115378		0.6	2.51e-05	0		2.51e-05	110.69
579.881	3.21875	-6.375	1.53125	-9.5	-3.4375	0.53125	-8.375		50.4142	0.84417		352.443	0.000718747		0.7	3.24e-05	0		3.24e-05	102.665
579.944	-4.78125	-2.375	5.53125	-0.5	3.5625	4.53125	4.625		45.3728	0.75041		352.825	0.000718747		0.8	4.21e-05	0.0464		4.21e-05	94.2749
580.008	-0.78125	-4.375	-2.46875	12.5	-6.4375	-1.46875	11.625					353.207	0.000718747		0.9	4.46e-05	0.0206		4.46e-05	85.7136
580.071	-3.78125	9.625	8.53125	-7.5	11.5625	-1.46875	-1.375					353.589	0.000718747		1	6.62e-05	0		6.62e-05	77.1628
580.134	3.21875	-1.375	0.53125	9.5	5.5625	6.53125	-9.375					353.971	0.000718747		1.1	7.74e-05	0.0103		7.74e-05	68.7873
580.198	9.21875	-0.375	2.53125	5.5	-3.4375	-0.46875	7.625					354.353	0.00028371		1.2	8.9e-05	0		8.9e-05	60.7303
580.261	-5.78125	-1.375	7.53125	6.5	-0.4375	15.5312	3.625					354.735	0.00028371		1.3	0.000119	0.0103		0.000119	53.1102
580.325	5.21875	-3.375	0.53125	-7.5	-0.4375	-2.46875	10.625					355.116	0.000718747		1.4	0.000126	0		0.000126	46.0185
580.388	7.21875	10.625	2.53125	0.5	-5.4375	-5.46875	8.625					355.498	0.000718747		1.5	0.000155	0		0.000155	39.5203
580.452	12.2188	6.625	-5.46875	-1.5	4.5625	-10.4688	-4.375					355.88	0.000718747		1.6	0.000169	0.0361		0.000169	33.6546
580.515	2.21875	-0.375	-1.46875	7.5	-4.4375	-0.46875	2.625					356.262	0.00028371		1.7	0.000203	0.0103		0.000203	28.4367
580.578	-15.7812	14.625	-5.46875	3.5	-12.4375	1.53125	-3.375					356.643	0.00028371		1.8	0.000244	0.0103		0.000244	23.8615
580.642	-6.78125	5.625	6.53125	-0.5	-2.4375	5.53125	1.625					357.025	0.000718747		1.9	0.000285	0		0.000285	19.9061
580.705	-4.78125	2.625	2.53125	-13.5	5.5625	1.53125	-1.375					357.407	0.000718747		2	0.000337	0		0.000337	16.5342
580.769	3.21875	-9.375	-4.46875	10.5	2.5625	-11.4688	5.625					357.788	0.000718747		2.1	0.000406	0.0361		0.000406	13.6996
580.832	1.21875	-7.375	7.53125	-0.5	-0.4375	1.53125	19.625					358.17	0.000718747		2.2	0.000613	0.0361		0.000613	11.3497
580.895	4.21875	2.625	-9.46875	-0.5	-8.4375	2.53125	-4.375					358.551	0.00028371		2.3	0.00084	0.0361		0.00084	9.42867
580.959	-5.78125	-0.375	-2.46875	3.5	-8.4375	-9.46875	-1.375					358.933	0.000718747		2.4	0.00117	0.0361		0.00117	7.88022
581.022	5.21875	2.625	2.53125	7.5	-8.4375	-3.46875	-1.375					359.314	0.00115378		2.5	0.00164	0.0464		0.00164	6.64979
581.086	-1.78125	-0.375	-8.46875	-1.5	11.5625	-4.46875	-7.375					359.696	0.00158882		2.6	0.00232	0.0618		0.00232	5.6862
581.149	-2.78125	-6.375	-3.46875	2.5	-3.4375	8.53125	-9.375					360.077	0.00158882		2.7	0.00317	0.134		0.00317	4.94276
581.212	7.21875	4.625	1.53125	-4.5	1.5625	6.53125	0.625					360.458	0.00158882		2.8	0.00424	0.16		0.00424	4.378
581.276	-12.7812	1.625	-14.4688	-0.5	8.5625	0.53125	-11.375					360.84	0.00115378		2.9	0.00567	0.247		0.00567	3.9559
581.339	-2.78125	-10.375	2.53125	-18.5	13.5625	3.53125	-3.375					361.221	0.000718747		3	0.00754	0.335		0.00754	3.64586
581.402	14.2188	11.625	13.5312	1.5	-3.4375	-3.46875	0.625					361.602	0.00158882		3.1	0.00984	0.909		0.00984	3.42243
581.466	4.21875	1.625	3.53125	0.5	-1.4375	-5.46875	6.625					361.983	0.00158882		3.2	0.0128	0.813		0.0128	3.26483
581.529	1.21875	-1.375	4.53125	-3.5	0.5625	9.53125	3.625					362.364	0.00202386		3.3	0.0163	1		0.0163	3.15646
581.593	-1.78125	7.625	4.53125	-4.5	-1.4375	-2.46875	1.625					362.746	0.0024589		3.4	0.0207	0.813		0.0207	3.08428
581.656	-2.78125	-13.375	3.53125	-9.5	-1.4375	-2.46875	-1.375					363.127	0.00289394		3.5	0.026	1		0.026	3.03825
581.719	1.21875	-0.375	-3.46875	-3.5	-0.4375	-8.46875	3.625					363.508	0.00289394		3.6	0.0323	1.96		0.0323	3.01078
581.783	-13.7812	-14.375	6.53125	4.5	1.5625	3.53125	-8.375					363.889	0.0024589		3.7	0.0401	1.82		0.0401	2.99628
581.846	0.21875	5.625	-8.46875	-3.5	3.5625	10.5312	-0.375					364.27	0.0024589		3.8	0.0491	2.44		0.0491	2.99066
581.91	6.21875	-8.375	-9.46875	-0.5	3.5625	-4.46875	-18.375					364.651	0.0024589		3.9	0.0596	2.87		0.0596	2.99104
581.973	-5.78125	-4.375	-2.46875	5.5	-1.4375	0.53125	-1.375					365.031	0.0024589		4	0.0724	3.68		0.0724	2.99543
582.036	0.21875	12.625	6.53125	7.5	2.5625	-2.46875	7.625					365.412	0.00202386		4.1	0.0868	4.07		0.0868	3.00249
582.1	3.21875	1.625	-4.46875	3.5	10.5625	-11.4688	-5.375					365.793	0.00202386		4.2	0.103	5.12		0.103	3.01134
582.163	-0.78125	1.625	-8.46875	4.5	-1.4375	9.53125	-1.375					366.174	0.00202386		4.3	0.122	5.79		0.122	3.02144
582.226	-9.78125	1.625	9.53125	-1.5	-7.4375	3.53125	9.625					366.555	0.00115378		4.4	0.143	7.23		0.143	3.03246
582.29	5.21875	-3.375	4.53125	-0.5	1.5625	3.53125	-0.375					366.935	0.000718747		4.5	0.167	8.13		0.167	3.0442
582.353	4.21875	-12.375	-2.46875	-9.5	5.5625	3.53125	-2.375					367.316	0.00028371		4.6	0.194	9.76		0.194	3.05657
582.417	3.21875	-5.375	5.53125	7.5	11.5625	13.5312	-3.375					367.697	0.000718747		4.7	0.224	11.5		0.224	3.0695
582.48	-8.78125	-3.375	-2.46875	-3.5	2.5625	-2.46875	2.625					368.077	0.000718747		4.8	0.257	13.4		0.257	3.08295
582.543	-7.78125	0.625	-1.46875	-0.5	7.5625	-8.46875	-0.375					368.458	0.00115378		4.9	0.293	15.5		0.293	3.09687
582.607	-1.78125	-7.375	7.53125	6.5	5.5625	13.5312	-3.375					368.838	0.00115378		5	0.332	17.4		0.332	3.11123
582.67	-3.78125	1.625	-0.46875	-2.5	6.5625	8.53125	-0.375					369.219	0.00158882		5.1	0.375	19.8		0.375	3.12595
582.733	0.21875	0.625	-1.46875	9.5	9.5625	-9.46875	-2.375					369.599	0.00158882		5.2	0.421	22.3		0.421	3.14098
582.797	11.2188	2.625	2.53125	0.5	-6.4375	5.53125	-2.375					369.98	0.00158882		5.3	0.471	25.4		0.471	3.15623
582.86	1.21875	-5.375	5.53125	3.5	-3.4375	3.53125	-1.375					370.36	0.00158882		5.4	0.525	28.3		0.525	3.17161
582.924	6.21875	3.625	2.53125	6.5	-5.4375	12.5312	12.625					370.74	0.00202386		5.5	0.582	31.6		0.582	3.18703
582.987	-4.78125	-3.375	-6.46875	3.5	7.5625	17.5312	-6.375					371.121	0.0024589		5.6	0.642	35.1		0.642	3.20242
583.05	2.21875	-2.375	11.5312	7.5	5.5625	12.5312	3.625					371.501	0.0024589		5.7	0.707	38.8		0.707	3.21768
583.114	-13.7812	-1.375	-6.46875	-10.5	3.5625	-4.46875	-4.375					371.881	0.0024589		5.8	0.774	42.6		0.774	3.23274
583.177	10.2188	-10.375	-7.46875	-5.5	2.5625	4.53125	-1.375					372.262	0.0024589		5.9	0.846	47.1		0.846	3.24752
583.24	-2.78125	-10.375	-4.46875	-5.5	-2.4375	8.53125	4.625					372.642	0.00202386		6	0.92	51.1		0.92	3.26199
583.304	-8.78125	2.625	-5.46875	6.5	0.5625	1.53125	6.625					373.022	0.0024589		6.1	0.999	55.8		0.999	3.27608
583.367	-7.78125	-10.375	0.53125	0.5	6.5625	-2.46875	-1.375					373.402	0.00289394		6.2	1.09	60.4		1.09	3.28976
583.431	0.21875	-8.375	1.53125	-6.5	1.5625	-6.46875	-0.375					373.782	0.00332897		6.3	1.17	65		1.17	3.30301
583.494	5.21875	10.625	-4.46875	2.5	2.5625	11.5312	-2.375					374.162	0.00332897		6.4	1.25	70.5		1.25	3.31581
583.557	4.21875	2.625	2.53125	-1.5	5.5625	4.53125	2.625					374.542	0.00332897		6.5	1.35	76.1		1.35	3.32815
583.621	5.21875	-7.375	-7.46875	13.5	13.5625	-1.46875	0.625					374.922	0.00289394		6.6	1.44	81.6		1.44	3.34003
583.684	-10.7812	-3.375	-6.46875	5.5	3.5625	-3.46875	-2.375					375.302	0.0024589		6.7	1.54	87.4		1.54	3.35146
583.747	-1.78125	-7.375	5.53125	5.5	11.5625	8.53125	-10.375					375.682	0.00202386		6.8	1.64	93.4		1.64	3.36244
583.811	7.21875	-4.375	-6.46875	-4.5	7.5625	-7.46875	-3.375					376.061	0.00202386		6.9	1.74	99		1.74	3.37299
583.874	-5.78125	-5.375	-8.46875	11.5	5.5625	0.53125	4.625					376.441	0.00289394		7	1.84	107		1.84	3.38312
583.937	6.21875	-0.375	-3.46875	5.5	1.5625	8.53125	-0.375					376.821	0.00289394		7.1	1.95	114		1.95	3.39285
584.001	-12.7812	0.625	-2.46875	4.5	10.5625	-6.46875	-6.375					377.201	0.00202386		7.2	2.06	119		2.06	3.40221
584.064	-0.78125	1.625	0.53125	4.5	1.5625	-1.46875	-1.375					377.58	0.00158882		7.3	2.18	126		2.18	3.41121
584.127	-5.78125	-9.375	-5.46875	7.5	12.5625	10.5312	-8.375					377.96	0.00158882		7.4	2.29	132		2.29	3.41987
584.191	2.21875	-12.375	2.53125	1.5	-5.4375	3.53125	-6.375					378.34	0.00158882		7.5	2.41	141		2.41	3.42824
584.254	-5.78125	4.625	-9.46875	-2.5	-1.4375	2.53125	-8.375					378.719	0.00202386		7.6	2.53	147		2.53	3.43632
584.317	4.21875	-1.375	12.5312	2.5	6.5625	-0.46875	-1.375					379.099	0.0024589		7.7	2.65	155		2.65	3.44414
584.381	0.21875	0.625	-3.46875	7.5	5.5625	2.53125	-3.375					379.478	0.00289394		7.8	2.78	163		2.78	3.45175
584.444	2.21875	-12.375	-8.46875	-8.5	2.5625	3.53125	-1.375					379.858	0.00202386		7.9	2.9	170		2.9	3.45915
584.508	-0.78125	-6.375	-4.46875	-7.5	-1.4375	17.5312	-3.375					380.237	0.00158882		8	3.03	177		3.03	3.46638
584.571	-5.78125	11.625	2.53125	-4.5	5.5625	9.53125	-9.375					380.617	0.00202386		8.1	3.16	184		3.16	3.47346
584.634	-4.78125	0.625	-8.46875	13.5	10.5625	-5.46875	-1.375					380.996	0.00202386		8.2	3.3	196		3.3	3.48043
584.698	-1.78125	5.625	-10.4688	-8.5	4.5625	16.5312	-1.375					381.375	0.00202386		8.3	3.43	202		3.43	3.4873
584.761	-2.78125	-2.375	2.53125	4.5	3.5625	3.53125	-1.375					381.755	0.00202386		8.4	3.57	211		3.57	3.49409
584.824	-2.78125	4.625	5.53125	-6.5	3.5625	10.5312	-4.375					382.134	0.00158882		8.5	3.71	218		3.71	3.50083
584.888	-9.78125	-14.375	2.53125	13.5	4.5625	0.53125	2.625					382.513	0.00158882		8.6	3.85	227		3.85	3.50753
584.951	15.2188	-0.375	-11.4688	9.5	-1.4375	12.5312	-4.375					382.892	0.00115378		8.7	3.99	236		3.99	3.51422
585.014	-8.78125	-14.375	-3.46875	8.5	12.5625	9.53125	-4.375					383.271	0.00158882		8.8	4.14	246		4.14	3.52089
585.078	-12.7812	-3.375	-10.4688	0.5	-1.4375	-0.46875	-6.375					383.65	0.00202386		8.9	4.28	255		4.28	3.52757
585.141	0.21875	1.625	4.53125	-4.5	6.5625	6.53125	-11.375					384.029	0.00202386		9	4.43	265		4.43	3.53426
585.204	-10.7812	-7.375	3.53125	-16.5	-9.4375	6.53125	2.625					384.408	0.00158882		9.1	4.57	273		4.57	3.54097
585.268	-3.78125	-8.375	-2.46875	-5.5	8.5625	0.53125	-10.375					384.787	0.00158882		9.2	4.72	284		4.72	3.54769
585.331	-2.78125	-6.375	1.53125	3.5	-1.4375	5.53125	-3.375					385.166	0.00158882		9.3	4.87	291		4.87	3.55444
585.394	-10.7812	2.625	-8.46875	-11.5	7.5625	2.53125	-1.375					385.545	0.00115378		9.4	5.02	302		5.02	3.56121
585.458	-0.78125	-14.375	2.53125	5.5	1.5625	-8.46875	5.625					385.924	0.00158882		9.5	5.18	310		5.18	3.56799
585.521	10.2188	-1.375	-4.46875	-6.5	-5.4375	-1.46875	4.625					386.303	0.00158882		9.6	5.33	323		5.33	3.57479
585.584	-13.7812	-4.375	-7.46875	3.5	-8.4375	-0.46875	-13.375					386.682	0.00158882		9.7	5.49	332		5.49	3.58159
585.648	-13.7812	-0.375	-2.46875	2.5	3.5625	6.53125	3.625					387.061	0.00115378		9.8	5.64	343		5.64	3.5884
585.711	-2.78125	-16.375	-6.46875	8.5	-4.4375	9.53125	-11.375					387.439	0.00115378		9.9	5.8	351		5.8	3.59521
585.774	-0.78125	-12.375	-3.46875	-6.5	3.5625	0.53125	-2.375					387.818	0.00115378		10	5.96	364		5.96	3.60201
585.838	-13.7812	8.625	5.53125	-0.5	-3.4375	8.53125	0.625					388.197	0.00115378		10.1	6.12	375		6.12	3.60881
585.901	-12.7812	-1.375	8.53125	2.5	2.5625	-4.46875	-6.375					388.575	0.00158882		10.2	6.29	385		6.29	3.61559
585.964	-9.78125	-6.375	-5.46875	-2.5	-3.4375	6.53125	7.625					388.954	0.00158882		10.3	6.45	395		6.45	3.62235
586.028	-1.78125	-11.375	-2.46875	-1.5	2.5625	-2.46875	-5.375					389.332	0.00115378		10.4	6.62	407		6.62	3.62909
586.091	5.21875	-2.375	9.53125	1.5	5.5625	14.5312	-7.375					389.711	0.00115378		10.5	6.78	417		6.78	3.6358
586.154	6.21875	1.625	-2.46875	-15.5	-3.4375	4.53125	0.625					390.089	0.000718747		10.6	6.94	428		6.94	3.6425
586.218	14.2188	4.625	-2.46875	-3.5	3.5625	3.53125	-5.375					390.468	0.00115378		10.7	7.11	438		7.11	3.64917
586.281	0.21875	-8.375	-1.46875	-2.5	10.5625	3.53125	-2.375					390.846	0.00115378		10.8	7.28	450		7.28	3.65582
586.344	-7.78125	-2.375	-6.46875	-11.5	9.5625	5.53125	6.625					391.224	0.00115378		10.9	7.45	460		7.45	3.66244
586.408	-10.7812	-2.375	0.53125	-10.5	16.5625	-2.46875	5.625					391.603	0.00115378		11	7.62	472		7.62	3.66904
586.471	1.21875	-4.375	0.53125	3.5	0.5625	-8.46875	-1.375					391.981	0.00115378		11.1	7.81	484		7.81	3.67561
586.534	-4.78125	8.625	6.53125	4.5	15.5625	4.53125	-2.375					392.359	0.00115378		11.2	7.97	495		7.97	3.68217
586.598	-0.78125	2.625	3.53125	-11.5	5.5625	1.53125	0.625					392.737	0.00115378		11.3	8.14	507		8.14	3.6887
586.661	-11.7812	-10.375	-6.46875	4.5	-1.4375	5.53125	-6.375					393.116	0.00115378		11.4	8.32	519		8.32	3.69521
586.724	-18.7812	-3.375	-4.46875	5.5	-1.4375	-1.46875	-1.375					393.494	0.00115378		11.5	8.49	530		8.49	3.70171
586.787	-10.7812	4.625	1.53125	1.5	8.5625	5.53125	-10.375					393.872	0.00115378		11.6	8.66	544		8.66	3.70818
586.851	8.21875	-1.375	-3.46875	-8.5	5.5625	9.53125	3.625					394.25	0.000718747		11.7	8.85	556		8.85	3.71462
586.914	-12.7812	-7.375	0.53125	2.5	11.5625	4.53125	4.625					394.628	0.00028371		11.8	9.02	567		9.02	3.72105
586.977	-7.78125	-5.375	-14.4688	-11.5	-0.4375	2.53125	-3.375					395.006	0.00028371		11.9	9.2	579		9.2	3.72745
587.041	-7.78125	4.625	-8.46875	-1.5	-1.4375	3.53125	-1.375					395.384	0.00028371		12	9.37	590		9.37	3.73382
587.104	-13.7812	-9.375	-2.46875	-0.5	9.5625	6.53125	-2.375					395.762	0.00028371		12.1	9.55	605		9.55	3.74017
587.167	-7.78125	-7.375	4.53125	4.5	6.5625	3.53125	-2.375					396.14	0.000718747		12.2	9.74	616		9.74	3.74649
587.231	5.21875	-12.375	-6.46875	2.5	14.5625	16.5312	-3.375					396.517	0.000718747		12.3	9.92	631		9.92	3.75278
587.294	7.21875	-3.375	0.53125	-7.5	10.5625	-2.46875	-12.375					396.895	0.00115378		12.4	10.1	642		10.1	3.75905
587.357	-1.78125	-5.375	-9.46875	-3.5	14.5625	5.53125	-4.375					397.273	0.00115378		12.5	10.3	654		10.3	3.76528
587.421	-6.78125	-18.375	-8.46875	0.5	2.5625	-1.46875	-1.375					397.651	0.00115378		12.6	10.5	666		10.5	3.77149
587.484	-3.78125	4.625	-6.46875	4.5	1.5625	-1.46875	-1.375					398.028	0.000718747		12.7	10.7	679		10.7	3.77767
587.547	-8.78125	-4.375	-11.4688	-6.5	6.5625	-2.46875	-3.375					398.406	0.000718747		12.8	10.8	692		10.8	3.78382
587.61	-7.78125	-10.375	-6.46875	-3.5	4.5625	9.53125	-3.375					398.783	0.000718747		12.9	11	705		11	3.78993
587.674	-9.78125	-12.375	-2.46875	2.5	7.5625	10.5312	-5.375					399.161	0.000718747		13	11.2	718		11.2	3.79602
587.737	-4.78125	3.625	3.53125	6.5	4.5625	-2.46875	6.625					399.539	0.00115378		13.1	11.4	732		11.4	3.80209
587.8	3.21875	-4.375	-5.46875	-1.5	5.5625	3.53125	1.625					399.916	0.00115378		13.2	11.6	745		11.6	3.80812
587.864	-21.7812	0.625	-1.46875	-7.5	-3.4375	4.53125	-5.375					400.294	0.00158882		13.3	11.8	757		11.8	3.81412
587.927	-10.7812	-7.375	4.53125	-9.5	7.5625	-0.46875	3.625					400.671	0.00202386		13.4	11.9	770		11.9	3.82009
587.99	-15.7812	5.625	-5.46875	-11.5	8.5625	-4.46875	-0.375					401.048	0.00202386		13.5	12.1	786		12.1	3.82603
588.054	-8.78125	-5.375	-1.46875	2.5	5.5625	-4.46875	9.625					401.426	0.00158882		13.6	12.3	799		12.3	3.83193
588.117	1.21875	-7.375	-15.4688	-3.5	2.5625	2.53125	0.625					401.803	0.00158882		13.7	12.5	812		12.5	3.8378
588.18	-7.78125	-14.375	-7.46875	5.5	3.5625	-2.46875	-15.375					402.18	0.00115378		13.8	12.7	827		12.7	3.84364
588.243	-8.78125	-4.375	-7.46875	-1.5	2.5625	3.53125	0.625					402.557	0.00115378		13.9	12.9	840		12.9	3.84944
588.307	-17.7812	-7.375	-13.4688	1.5	1.5625	10.5312	-7.375					402.935	0.00115378		14	13.1	852		13.1	3.8552
588.37	-9.78125	-11.375	-10.4688	-4.5	7.5625	6.53125	-3.375					403.312	0.00115378		14.1	13.3	868		13.3	3.86091
588.433	-3.78125	-9.375	-2.46875	-1.5	-1.4375	1.53125	1.625					403.689	0.00115378		14.2	13.5	881		13.5	3.86659
588.497	-11.7812	2.625	-1.46875	-3.5	-2.4375	12.5312	-12.375					404.066	0.00115378		14.3	13.7	896		13.7	3.87222
588.56	-5.78125	-5.375	-9.46875	-5.5	3.5625	5.53125	-11.375					404.443	0.00158882		14.4	13.9	908		13.9	3.8778
588.623	-1.78125	-8.375	-8.46875	0.5	4.5625	13.5312	2.625					404.82	0.00115378		14.5	14.1	924		14.1	3.88334
588.687	-7.78125	-3.375	1.53125	-3.5	11.5625	9.53125	-8.375					405.197	0.00115378		14.6	14.3	937		14.3	3.88883
588.75	-0.78125	1.625	-13.4688	-8.5	6.5625	3.53125	1.625					405.574	0.000718747		14.7	14.5	951		14.5	3.89427
588.813	-10.7812	-1.375	-5.46875	1.5	9.5625	7.53125	6.625					405.951	0.000718747		14.8	14.7	965		14.7	3.89966
588.876	-9.78125	-11.375	-5.46875	-6.5	15.5625	-1.46875	-10.375					406.328	0.000718747		14.9	14.9	980		14.9	3.90499
588.94	7.21875	-0.375	-1.46875	0.5	14.5625	7.53125	-10.375					406.704	0.00028371		15	15	992		15	3.91027
589.003	-4.78125	-11.375	1.53125	2.5	6.5625	5.53125	2.625					407.081	-0.000151328		15.1	15.3	1010		15.3	3.91549
589.066	-10.7812	-16.375	-6.46875	8.5	7.5625	15.5312	-19.375					407.458	-0.000151328		15.2	15.5	1020		15.5	3.92065
589.13	-0.78125	-4.375	-6.46875	-0.5	15.5625	7.53125	3.625					407.834	-0.000151328		15.3	15.6	1040		15.6	3.92575
589.193	-5.78125	-9.375	-4.46875	-0.5	-4.4375	0.53125	-2.375					408.211	0.00028371		15.4	15.8	1050		15.8	3.93078
589.256	-5.78125	3.625	0.53125	-11.5	3.5625	1.53125	3.625					408.588	0.00028371		15.5	16	1070		16	3.93573
589.319	-9.78125	-3.375	-8.46875	-4.5	12.5625	-0.46875	-1.375					408.964	0.00028371		15.6	16.2	1080		16.2	3.9406
589.383	-9.78125	-5.375	-5.46875	5.5	-2.4375	4.53125	-4.375					409.341	0.000718747		15.7	16.4	1100		16.4	3.94538
589.446	-3.78125	-3.375	-6.46875	-5.5	12.5625	15.5312	2.625					409.717	0.00115378		15.8	16.6	1110		16.6	3.95005
589.509	-7.78125	-6.375	-2.46875	1.5	-0.4375	-6.46875	5.625					410.094	0.00115378		15.9	16.9	1130		16.9	3.95462
589.572	-3.78125	-4.375	-16.4688	-3.5	18.5625	2.53125	4.625					410.47	0.000718747		16	17	1140		17	3.95905
589.636	-3.78125	-8.375	-4.46875	-12.5	1.5625	1.53125	-1.375					410.847	0.000718747		16.1	17.2	1160		17.2	3.96334
589.699	-11.7812	-17.375	5.53125	-7.5	-0.4375	6.53125	3.625					411.223	0.00115378		16.2	17.5	1170		17.5	3.96747
589.762	-7.78125	-3.375	9.53125	-3.5	-0.4375	-2.46875	-7.375					411.599	0.00115378		16.3	17.6	1190		17.6	3.97141
589.826	-14.7812	-12.375	4.53125	-4.5	5.5625	12.5312	-12.375					411.976	0.00158882		16.4	18	1200		18	3.97515
589.889	-7.78125	-17.375	-4.46875	-1.5	10.5625	3.53125	-6.375					412.352	0.00158882		16.5	18.2	1220		18.2	3.97866
589.952	-2.78125	-15.375	-4.46875	-0.5	5.5625	-8.46875	-5.375					412.728	0.00158882		16.6	18.4	1240		18.4	3.98192
590.015	-18.7812	0.625	-18.4688	-6.5	13.5625	9.53125	-7.375					413.104	0.00115378		16.7	18.6	1260		18.6	3.98491
590.079	-2.78125	-12.375	-14.4688	-3.5	0.5625	-5.46875	-13.375					413.48	0.00115378		16.8	18.8	1270		18.8	3.9876
590.142	-17.7812	-14.375	-11.4688	1.5	9.5625	1.53125	-1.375					413.856	0.00115378		16.9	19	1290		19	3.98999
590.205	-6.78125	11.625	-6.46875	-4.5	1.5625	6.53125	-3.375					414.232	0.00115378		17	19.2	1300		19.2	3.99205
590.268	-0.78125	-6.375	-5.46875	-7.5	3.5625	16.5312	-1.375					414.608	0.00115378		17.1	19.4	1320		19.4	3.99377
590.332	-7.78125	-12.375	-12.4688	5.5	15.5625	-0.46875	2.625					414.984	0.00115378		17.2	19.6	1330		19.6	3.99516
590.395	2.21875	-15.375	-14.4688	0.5	7.5625	-6.46875	3.625					415.36	0.00115378		17.3	19.9	1350		19.9	3.99622
590.458	-9.78125	-3.375	-6.46875	-6.5	11.5625	-2.46875	-4.375					415.736	0.000718747		17.4	20.1	1370		20.1	3.99695
590.522	-14.7812	-4.375	4.53125	1.5	18.5625	9.53125	-8.375					416.112	0.000718747		17.5	20.3	1380		20.3	3.99738
590.585	-4.78125	-3.375	3.53125	-9.5	2.5625	-8.46875	1.625					416.488	0.000718747		17.6	20.5	1400		20.5	3.99754
590.648	-12.7812	-4.375	-7.46875	-7.5	12.5625	2.53125	-1.375					416.864	0.00028371		17.7	20.7	1410		20.7	3.99745
590.711	-16.7812	2.625	1.53125	1.5	19.5625	3.53125	-8.375					417.239	0.000718747		17.8	20.9	1430		20.9	3.99716
590.775	-17.7812	-5.375	-12.4688	-0.5	12.5625	-1.46875	5.625					417.615	0.00028371		17.9	21.1	1400		21.1	3.99671
590.838	-4.78125	-12.375	-7.46875	-0.5	15.5625	4.53125	-2.375					417.991	0.00028371		18	21.3	1470		21.3	3.99616
590.901	-14.7812	-10.375	-7.46875	-2.5	7.5625	-8.46875	-2.375					418.366	0.00028371		18.1	21.5	1450		21.5	3.99557
590.964	-10.7812	-15.375	-2.46875	-8.5	0.5625	2.53125	3.625					418.742	0.000718747		18.2	21.8	1450		21.8	3.99498
591.028	0.21875	-17.375	3.53125	-1.5	15.5625	-4.46875	2.625					419.117	0.000718747		18.3	22	1480		22	3.99445
591.091	-9.78125	-8.375	7.53125	2.5	19.5625	-8.46875	-3.375					419.493	0.00028371		18.4	22.2	1480		22.2	3.99404
591.154	-7.78125	-14.375	-2.46875	-11.5	10.5625	3.53125	0.625					419.868	0.00028371		18.5	22.4	1490		22.4	3.9938
591.217	-15.7812	-8.375	-7.46875	-6.5	19.5625	-3.46875	-14.375					420.244	0.00028371		18.6	22.6	1530		22.6	3.99377
591.281	-5.78125	-4.375	-14.4688	-9.5	4.5625	-6.46875	7.625					420.619	0.00028371		18.7	22.8	1530		22.8	3.99399
591.344	-0.78125	-6.375	-10.4688	-11.5	12.5625	-1.46875	2.625					420.995	0.00028371		18.8	23	1540		23	3.99449
591.407	3.21875	-3.375	-8.46875	-1.5	7.5625	1.53125	5.625					421.37	0.000718747		18.9	23.3	1560		23.3	3.99528
591.47	-16.7812	-10.375	2.53125	-1.5	17.5625	5.53125	3.625					421.745	0.00115378		19	23.5	1570		23.5	3.99638
591.534	-2.78125	-1.375	-4.46875	-13.5	15.5625	2.53125	4.625					422.12	0.00158882		19.1	23.7	1580		23.7	3.9978
591.597	-13.7812	1.625	-6.46875	-19.5	1.5625	3.53125	9.625					422.496	0.00158882		19.2	23.9	1610		23.9	3.99953
591.66	-10.7812	-2.375	-15.4688	-8.5	13.5625	-11.4688	1.625					422.871	0.00115378		19.3	24.1	1630		24.1	4.00155
591.723	-17.7812	-6.375	-4.46875	-2.5	3.5625	1.53125	-8.375					423.246	0.00115378		19.4	24.3	1640		24.3	4.00385
591.787	-2.78125	0.625	-16.4688	2.5	7.5625	-8.46875	-5.375					423.621	0.000718747		19.5	24.5	1650		24.5	4.0064
591.85	-8.78125	-17.375	-0.46875	9.5	16.5625	-13.4688	10.625					423.996	0.000718747		19.6	24.7	1670		24.7	4.00917
591.913	-9.78125	-12.375	-5.46875	2.5	9.5625	0.53125	-8.375					424.371	0.00115378		19.7	25	1690		25	4.01214
591.976	-2.78125	0.625	-15.4688	-5.5	12.5625	0.53125	-3.375					424.746	0.00115378		19.8	25.2	1700		25.2	4.01526
592.04	-4.78125	-15.375	-3.46875	-5.5	3.5625	6.53125	1.625					425.121	0.00115378		19.9	25.4	1740		25.4	4.01852
592.103	-7.78125	3.625	-12.4688	-3.5	-4.4375	2.53125	2.625					425.496	0.000718747		20	25.6	1760		25.6	4.02187
592.166	-9.78125	-2.375	-15.4688	-1.5	10.5625	-0.46875	-2.375					425.871	0.00115378		20.1	25.8	1760		25.8	4.0253
592.229	-4.78125	3.625	5.53125	2.5	8.5625	-11.4688	-8.375					426.245	0.00115378		20.2	26.1	1770		26.1	4.02877
592.293	-6.78125	0.625	-4.46875	-15.5	-0.4375	9.53125	-5.375					426.62	0.00115378		20.3	26.3	1800		26.3	4.03227
592.356	-14.7812	-5.375	-8.46875	-7.5	3.5625	3.53125	3.625					426.995	0.00115378		20.4	26.5	1820		26.5	4.03578
592.419	-7.78125	0.625	2.53125	-0.5	4.5625	-1.46875	-3.375					427.37	0.00115378		20.5	26.7	1830		26.7	4.03929
592.482	-2.78125	-6.375	-1.46875	-1.5	14.5625	-0.46875	2.625					427.744	0.00115378		20.6	26.9	1840		26.9	4.04279
592.545	-8.78125	-11.375	-8.46875	3.5	5.5625	5.53125	-4.375					428.119	0.000718747		20.7	27.2	1860		27.2	4.04627
592.609	-1.78125	-0.375	-15.4688	-4.5	18.5625	-2.46875	-3.375					428.493	0.000718747		20.8	27.4	1860		27.4	4.04974
592.672	-4.78125	-8.375	-2.46875	-16.5	26.5625	12.5312	-2.375					428.868	0.00115378		20.9	27.6	1900		27.6	4.05319
592.735	-8.78125	-11.375	-14.4688	2.5	3.5625	2.53125	5.625					429.243	0.00115378		21	27.8	1900		27.8	4.05663
592.798	-3.78125	-5.375	-13.4688	-0.5	19.5625	0.53125	7.625					429.617	0.00115378		21.1	28.1	1920		28.1	4.06006
592.862	-12.7812	-8.375	-13.4688	-16.5	14.5625	5.53125	-2.375					429.991	0.00115378		21.2	28.3	1930		28.3	4.06349
592.925	-1.78125	-13.375	-7.46875	-7.5	4.5625	-2.46875	0.625					430.366	0.00115378		21.3	28.5	1940		28.5	4.06693
592.988	-2.78125	-1.375	-1.46875	-8.5	18.5625	-9.46875	-0.375					430.74	0.00115378		21.4	28.7	1980		28.7	4.07037
593.051	-3.78125	-8.375	4.53125	-13.5	8.5625	11.5312	9.625					431.114	0.000718747		21.5	28.9	1980		28.9	4.07383
593.115	3.21875	0.625	-18.4688	-5.5	2.5625	8.53125	0.625					431.489	0.000718747		21.6	29.1	2010		29.1	4.07731
593.178	-22.7812	-5.375	-13.4688	2.5	6.5625	-1.46875	6.625					431.863	0.000718747		21.7	29.3	2010		29.3	4.0808
593.241	-2.78125	-10.375	1.53125	-0.5	-5.4375	3.53125	1.625					432.237	0.000718747		21.8	29.6	2050		29.6	4.08432
593.304	-8.78125	-10.375	-7.46875	-12.5	1.5625	2.53125	9.625					432.611	0.00028371		21.9	29.8	2050		29.8	4.08786
593.367	-19.7812	0.625	-8.46875	-5.5	14.5625	-5.46875	-6.375					432.985	0.00028371		22	30	2090		30	4.09142
593.431	3.21875	-12.375	-7.46875	-3.5	28.5625	-1.46875	5.625					433.359	0.00028371		22.1	30.2	2100		30.2	4.095
593.494	4.21875	-16.375	-7.46875	-3.5	12.5625	5.53125	-2.375					433.733	0.00028371		22.2	30.5	2110		30.5	4.0986
593.557	-9.78125	-4.375	-1.46875	-6.5	11.5625	-3.46875	-9.375					434.107	0.000718747		22.3	30.7	2130		30.7	4.1022
593.62	-5.78125	3.625	-0.46875	-8.5	15.5625	2.53125	14.625					434.481	0.00115378		22.4	30.9	2140		30.9	4.10581
593.684	-6.78125	-2.375	-8.46875	-13.5	15.5625	5.53125	5.625					434.855	0.000718747		22.5	31.1	2140		31.1	4.10941
593.747	-2.78125	-1.375	-6.46875	-1.5	4.5625	-5.46875	9.625					435.229	0.000718747		22.6	31.4	2180		31.4	4.11299
593.81	-24.7812	-7.375	-3.46875	-6.5	13.5625	5.53125	4.625					435.603	0.00115378		22.7	31.6	2200		31.6	4.11655
593.873	-14.7812	-11.375	-8.46875	0.5	-3.4375	1.53125	-2.375					435.977	0.00115378		22.8	31.8	2200		31.8	4.12007
593.936	-10.7812	-11.375	-1.46875	-1.5	21.5625	7.53125	7.625					436.351	0.00115378		22.9	32	2230		32	4.12354
594	-6.78125	-0.375	-3.46875	-0.5	7.5625	-1.46875	2.625					436.724	0.000718747		23	32.3	2250		32.3	4.12696
594.063	-0.78125	-2.375	-1.46875	-13.5	14.5625	4.53125	3.625					437.098	0.000718747		23.1	32.5	2270		32.5	4.1303
594.126	-10.7812	-12.375	-12.4688	-10.5	6.5625	-9.46875	4.625					437.472	0.00115378		23.2	32.7	2280		32.7	4.13356
594.189	-5.78125	-9.375	-2.46875	-15.5	5.5625	-4.46875	-1.375					437.845	0.000718747		23.3	32.9	2290		32.9	4.13673
594.252	-13.7812	-11.375	-8.46875	-3.5	12.5625	10.5312	1.625					438.219	0.00115378		23.4	33.2	2330		33.2	4.1398
594.316	-10.7812	-7.375	-13.4688	1.5	3.5625	-2.46875	10.625					438.592	0.000718747		23.5	33.4	2350		33.4	4.14276
594.379	-7.78125	-8.375	-12.4688	1.5	17.5625	9.53125	0.625					438.966	0.000718747		23.6	33.6	2360		33.6	4.14561
594.442	-13.7812	-9.375	-0.46875	-9.5	11.5625	9.53125	6.625					439.339	0.00028371		23.7	33.8	2380		33.8	4.14834
594.505	-18.7812	-9.375	-2.46875	-9.5	5.5625	3.53125	-1.375					439.713	0.00028371		23.8	34.1	2400		34.1	4.15095
594.569	-16.7812	-2.375	-10.4688	-4.5	21.5625	-2.46875	-3.375					440.086	0.00028371		23.9	34.3	2410		34.3	4.15345
594.632	0.21875	-3.375	-8.46875	-12.5	23.5625	8.53125	13.625					440.459	0.00028371		24	34.5	2420		34.5	4.15582
594.695	-4.78125	-7.375	-10.4688	1.5	7.5625	-7.46875	-1.375					440.833	0.00028371		24.1	34.8	2450		34.8	4.15809
594.758	-4.78125	0.625	-3.46875	-7.5	10.5625	10.5312	9.625					441.206	0.00115378		24.2	35	2460		35	4.16025
594.821	-7.78125	-4.375	-17.4688	-7.5	17.5625	-2.46875	-5.375					441.579	0.00115378		24.3	35.2	2470		35.2	4.16231
594.885	-3.78125	-7.375	-6.46875	-5.5	4.5625	0.53125	6.625					441.952	0.000718747		24.4	35.4	2490		35.4	4.16428
594.948	-16.7812	-9.375	-1.46875	-5.5	4.5625	5.53125	1.625					442.325	0.000718747		24.5	35.7	2520		35.7	4.16618
595.011	-11.7812	5.625	1.53125	-3.5	4.5625	9.53125	1.625					442.699	0.000718747		24.6	35.9	2530		35.9	4.16802
595.074	-6.78125	-6.375	-12.4688	-0.5	4.5625	1.53125	-1.375					443.072	0.000718747		24.7	36.1	2540		36.1	4.1698
595.137	-11.7812	-10.375	-2.46875	-8.5	11.5625	-9.46875	0.625					443.445	0.000718747		24.8	36.4	2560		36.4	4.17154
595.201	-5.78125	-1.375	-4.46875	-0.5	4.5625	5.53125	0.625					443.818	0.00028371		24.9	36.6	2580		36.6	4.17325
595.264	-1.78125	-1.375	-17.4688	-4.5	5.5625	-9.46875	0.625					444.191	0.00028371		25	36.8	2600		36.8	4.17495
595.327	-9.78125	-9.375	-13.4688	-9.5	14.5625	8.53125	6.625					444.563	0.00028371		25.1	37	2610		37	4.17664
595.39	-7.78125	-12.375	-9.46875	-6.5	7.5625	6.53125	2.625					444.936	0.00028371		25.2	37.2	2620		37.2	4.17833
595.453	-1.78125	5.625	-4.46875	-0.5	2.5625	-2.46875	-6.375					445.309	0.000718747		25.3	37.5	2660		37.5	4.18004
595.516	-4.78125	-15.375	-5.46875	-1.5	15.5625	1.53125	2.625					445.682	0.000718747		25.4	37.7	2660		37.7	4.18176
595.58	0.21875	2.625	-3.46875	-3.5	9.5625	-3.46875	2.625					446.055	0.00115378		25.5	38	2690		38	4.18352
595.643	-3.78125	-8.375	-10.4688	-6.5	16.5625	-1.46875	8.625					446.427	0.00158882		25.6	38.2	2690		38.2	4.18531
595.706	-11.7812	-4.375	-10.4688	-9.5	8.5625	-4.46875	11.625					446.8	0.00115378		25.7	39.2	2770		39.2	4.18713
595.769	-3.78125	-6.375	1.53125	8.5	18.5625	-6.46875	8.625					447.173	0.00115378		25.8	39.5	2780		39.5	4.189
595.832	-1.78125	3.625	-4.46875	4.5	2.5625	5.53125	14.625					447.545	0.00115378		25.9	39.7	2810		39.7	4.1909
595.896	-15.7812	-4.375	-12.4688	-0.5	7.5625	-5.46875	-5.375					447.918	0.00158882		26	39.9	2830		39.9	4.19285
595.959	-6.78125	13.625	-5.46875	-1.5	9.5625	-9.46875	7.625					448.29	0.00158882		26.1	40.2	2840		40.2	4.19483
596.022	-8.78125	-0.375	-8.46875	-0.5	2.5625	1.53125	10.625					448.663	0.00158882		26.2	40.4	2870		40.4	4.19685
596.085	-6.78125	0.625	-3.46875	-7.5	3.5625	-10.4688	11.625					449.035	0.00202386		26.3	40.7	2890		40.7	4.19891
596.148	-2.78125	7.625	1.53125	-6.5	12.5625	0.53125	0.625					449.408	0.00202386		26.4	40.9	2900		40.9	4.201
596.212	-5.78125	-13.375	-14.4688	2.5	20.5625	-2.46875	11.625					449.78	0.00158882		26.5	41.1	2920		41.1	4.20311
596.275	-3.78125	-1.375	-15.4688	-10.5	19.5625	3.53125	14.625					450.152	0.00158882		26.6	41.4	2950		41.4	4.20525
596.338	-5.78125	-8.375	-8.46875	1.5	12.5625	-10.4688	6.625					450.524	0.00158882		26.7	41.6	2960		41.6	4.2074
596.401	10.2188	-0.375	-2.46875	-11.5	10.5625	-0.46875	13.625					450.897	0.00115378		26.8	41.9	2970		41.9	4.20956
596.464	-11.7812	9.625	-17.4688	3.5	6.5625	-7.46875	0.625					451.269	0.00158882		26.9	42.1	3000		42.1	4.21173
596.527	-3.78125	-2.375	-16.4688	-5.5	16.5625	0.53125	12.625					451.641	0.00202386		27	42.3	3000		42.3	4.21389
596.591	-15.7812	-10.375	-14.4688	-8.5	8.5625	7.53125	15.625					452.013	0.00202386		27.1	42.6	3050		42.6	4.21605
596.654	0.21875	-7.375	-7.46875	-6.5	4.5625	10.5312	9.625					452.385	0.00202386		27.2	42.8	3050		42.8	4.2182
596.717	-13.7812	5.625	-9.46875	-15.5	0.5625	3.53125	11.625					452.757	0.00202386		27.3	43.1	3080		43.1	4.22033
596.78	-10.7812	-0.375	-3.46875	-7.5	12.5625	-1.46875	8.625					453.129	0.00158882		27.4	43.3	3090		43.3	4.22244
596.843	-15.7812	-2.375	-5.46875	6.5	13.5625	0.53125	11.625					453.501	0.00202386		27.5	43.5	3110		43.5	4.22453
596.907	0.21875	-11.375	1.53125	-0.5	24.5625	-2.46875	18.625					453.873	0.00202386		27.6	43.8	3120		43.8	4.22658
596.97	4.21875	-4.375	-4.46875	-4.5	15.5625	3.53125	-1.375					454.245	0.00158882		27.7	44	3140		44	4.22861
597.033	7.21875	4.625	-10.4688	-3.5	1.5625	-8.46875	-1.375					454.617	0.00115378		27.8	44.3	3170		44.3	4.2306
597.096	-8.78125	-2.375	-7.46875	-3.5	11.5625	0.53125	9.625					454.989	0.00115378		27.9	44.5	3180		44.5	4.23255
597.159	-2.78125	1.625	-12.4688	-10.5	11.5625	-1.46875	8.625					455.36	0.00115378		28	44.7	3210		44.7	4.23447
597.222	2.21875	6.625	-14.4688	1.5	8.5625	2.53125	6.625					455.732	0.00115378		28.1	45	3230		45	4.23635
597.286	-9.78125	9.625	-0.46875	7.5	6.5625	-6.46875	5.625					456.104	0.00158882		28.2	45.2	3240		45.2	4.23819
597.349	-5.78125	-9.375	-8.46875	-4.5	21.5625	-1.46875	6.625					456.475	0.00158882		28.3	45.5	3250		45.5	4.23999
597.412	2.21875	3.625	-12.4688	-0.5	2.5625	16.5312	6.625					456.847	0.00202386		28.4	45.7	3270		45.7	4.24175
597.475	5.21875	-3.375	-12.4688	-2.5	19.5625	-3.46875	5.625					457.219	0.00202386		28.5	45.9	3300		45.9	4.24348
597.538	1.21875	2.625	-11.4688	-8.5	1.5625	3.53125	2.625					457.59	0.0024589		28.6	46.2	3310		46.2	4.24517
597.601	-5.78125	-0.375	-2.46875	4.5	4.5625	10.5312	10.625					457.961	0.0024589		28.7	46.4	3330		46.4	4.24682
597.665	6.21875	-7.375	-0.46875	-3.5	1.5625	0.53125	8.625					458.333	0.00202386		28.8	46.7	3350		46.7	4.24844
597.728	-0.78125	2.625	-11.4688	-8.5	21.5625	0.53125	4.625					458.704	0.00202386		28.9	46.9	3370		46.9	4.25002
597.791	8.21875	0.625	-5.46875	-5.5	18.5625	-0.46875	9.625					459.076	0.0024589		29	47.2	3390		47.2	4.25157
597.854	1.21875	-0.375	1.53125	8.5	22.5625	0.53125	21.625					459.447	0.0024589		29.1	47.4	3410		47.4	4.25308
597.917	4.21875	-2.375	-4.46875	3.5	11.5625	6.53125	5.625					459.818	0.0024589		29.2	47.7	3430		47.7	4.25455
597.98	4.21875	1.625	-7.46875	1.5	2.5625	4.53125	9.625					460.189	0.0024589		29.3	47.9	3450		47.9	4.25598
598.044	0.21875	-2.375	2.53125	-12.5	25.5625	-0.46875	3.625					460.561	0.0024589		29.4	48.1	3460		48.1	4.25737
598.107	1.21875	1.625	12.5312	0.5	5.5625	6.53125	9.625					460.932	0.00289394		29.5	48.4	3480		48.4	4.25871
598.17	-0.78125	1.625	-14.4688	-0.5	21.5625	-6.46875	11.625					461.303	0.00289394		29.6	48.6	3490		48.6	4.26
598.233	-8.78125	-5.375	3.53125	-9.5	27.5625	0.53125	22.625					461.674	0.0024589		29.7	48.9	3510		48.9	4.26124
598.296	0.21875	-1.375	-2.46875	4.5	14.5625	3.53125	14.625					462.045	0.0024589		29.8	49.1	3540		49.1	4.26242
598.359	-2.78125	-3.375	2.53125	2.5	18.5625	1.53125	2.625					462.416	0.0024589		29.9	49.4	3560		49.4	4.26354
598.422	-2.78125	-1.375	-4.46875	-7.5	17.5625	0.53125	16.625					462.787	0.00202386		30	49.7	3560		49.7	4.2646
598.486	-3.78125	6.625	-17.4688	11.5	1.5625	8.53125	4.625					463.158	0.00202386		30.1	49.9	3600		49.9	4.26559
598.549	3.21875	-0.375	-6.46875	-6.5	20.5625	6.53125	8.625					463.529	0.00202386		30.2	50.2	3650		50.2	4.26652
598.612	7.21875	-1.375	-3.46875	8.5	21.5625	2.53125	-4.375					463.9	0.00202386		30.3	50.4	3640		50.4	4.26738
598.675	4.21875	-3.375	-5.46875	-1.5	14.5625	7.53125	13.625					464.27	0.00202386		30.4	50.7	3650		50.7	4.26817
598.738	9.21875	8.625	-3.46875	-1.5	15.5625	-7.46875	3.625					464.641	0.00202386		30.5	50.9	3690		50.9	4.2689
598.801	-2.78125	6.625	-5.46875	3.5	14.5625	-5.46875	5.625					465.012	0.00202386		30.6	51.2	3700		51.2	4.26957
598.864	6.21875	8.625	-14.4688	2.5	10.5625	3.53125	20.625					465.383	0.00158882		30.7	51.4	3700		51.4	4.27019
598.928	-10.7812	-7.375	-11.4688	2.5	20.5625	7.53125	27.625					465.753	0.00158882		30.8	51.7	3720		51.7	4.27075
598.991	-1.78125	20.625	-15.4688	-1.5	23.5625	13.5312	10.625					466.124	0.00202386		30.9	51.9	3740		51.9	4.27127
599.054	3.21875	5.625	7.53125	-5.5	26.5625	0.53125	8.625					466.494	0.00202386		31	52.2	3760		52.2	4.27175
599.117	-0.78125	-2.375	-8.46875	0.5	30.5625	9.53125	16.625					466.865	0.00115378		31.1	52.4	3780		52.4	4.27219
599.18	5.21875	6.625	-10.4688	-10.5	31.5625	-7.46875	13.625					467.235	0.000718747		31.2	52.6	3800		52.6	4.27261
599.243	10.2188	-5.375	5.53125	-1.5	8.5625	3.53125	18.625					467.606	0.000718747		31.3	52.9	3810		52.9	4.27302
599.306	5.21875	7.625	9.53125	5.5	9.5625	-3.46875	5.625					467.976	0.00115378		31.4	53.1	3830		53.1	4.27341
599.37	1.21875	5.625	1.53125	-1.5	10.5625	-2.46875	13.625					468.347	0.00115378		31.5	53.3	3850		53.3	4.2738
599.433	5.21875	15.625	-1.46875	-8.5	24.5625	3.53125	-3.375					468.717	0.00158882		31.6	53.6	3870		53.6	4.27418
599.496	6.21875	16.625	4.53125	-10.5	18.5625	6.53125	10.625					469.087	0.00115378		31.7	53.8	3890		53.8	4.27457
599.559	17.2188	8.625	-8.46875	11.5	11.5625	-11.4688	11.625					469.457	0.00158882		31.8	54.1	3900		54.1	4.27496
599.622	0.21875	11.625	7.53125	8.5	17.5625	9.53125	13.625					469.828	0.00158882		31.9	54.4	3930		54.4	4.27536
599.685	2.21875	-3.375	12.5312	13.5	13.5625	13.5312	13.625					470.198	0.00158882		32	54.6	3940		54.6	4.27576
599.748	0.21875	5.625	-13.4688	13.5	10.5625	-1.46875	19.625					470.568	0.00158882		32.1	54.8	3960		54.8	4.27617
599.812	5.21875	3.625	-10.4688	3.5	18.5625	3.53125	2.625					470.938	0.00202386		32.2	55.1	3970		55.1	4.27659
599.875	-3.78125	3.625	13.5312	16.5	17.5625	11.5312	16.625					471.308	0.00202386		32.3	55.3	4000		55.3	4.277
599.938	3.21875	6.625	-5.46875	-0.5	23.5625	-1.46875	22.625					471.678	0.00158882		32.4	55.6	4010		55.6	4.27742
600.001	8.21875	10.625	3.53125	3.5	14.5625	16.5312	18.625					472.048	0.00115378		32.5	55.8	4030		55.8	4.27783
600.064	-1.78125	-1.375	-3.46875	10.5	23.5625	3.53125	-1.375					472.418	0.000718747		32.6	56	4050		56	4.27824
600.127	10.2188	-0.375	-13.4688	4.5	20.5625	1.53125	2.625					472.788	0.00028371		32.7	56.3	4080		56.3	4.27864
600.19	20.2188	0.625	6.53125	-3.5	11.5625	-2.46875	18.625					473.157	0.000718747		32.8	56.6	4090		56.6	4.27903
600.253	8.21875	20.625	1.53125	4.5	22.5625	-1.46875	22.625					473.527	0.00028371		32.9	56.8	4100		56.8	4.2794
600.317	-6.78125	8.625	-5.46875	0.5	27.5625	-2.46875	2.625					473.897	0.000718747		33	57.1	4130		57.1	4.27976
600.38	5.21875	8.625	-8.46875	-4.5	23.5625	3.53125	20.625					474.267	0.00115378		33.1	57.3	4150		57.3	4.2801
600.443	2.21875	5.625	-13.4688	2.5	26.5625	-1.46875	29.625					474.636	0.00158882		33.2	57.6	4160		57.6	4.28043
600.506	16.2188	17.625	3.53125	10.5	15.5625	-2.46875	30.625					475.006	0.00158882		33.3	57.8	4170		57.8	4.28074
600.569	3.21875	8.625	5.53125	8.5	19.5625	8.53125	16.625					475.376	0.00158882		33.4	58	4200		58	4.28104
600.632	10.2188	18.625	0.53125	13.5	33.5625	0.53125	17.625					475.745	0.00202386		33.5	58.3	4220		58.3	4.28132
600.695	21.2188	14.625	1.53125	11.5	13.5625	13.5312	7.625					476.115	0.00202386		33.6	58.5	4230		58.5	4.2816
600.758	17.2188	8.625	7.53125	12.5	16.5625	14.5312	18.625					476.484	0.00202386		33.7	58.8	4250		58.8	4.28188
600.822	10.2188	11.625	0.53125	-0.5	23.5625	10.5312	0.625					476.853	0.00202386		33.8	59	4260		59	4.28215
600.885	3.21875	1.625	7.53125	2.5	28.5625	9.53125	17.625					477.223	0.00202386		33.9	59.3	4290		59.3	4.28243
600.948	19.2188	2.625	6.53125	11.5	15.5625	7.53125	19.625					477.592	0.00158882		34	59.5	4310		59.5	4.28271
601.011	8.21875	2.625	-0.46875	1.5	16.5625	15.5312	15.625					477.961	0.00202386		34.1	59.8	4320		59.8	4.28301
601.074	9.21875	-3.375	-1.46875	16.5	26.5625	3.53125	27.625					478.331	0.00158882		34.2	60	4340		60	4.28332
601.137	0.21875	16.625	-11.4688	14.5	29.5625	4.53125	20.625					478.7	0.00115378		34.3	60.3	4360		60.3	4.28365
601.2	10.2188	22.625	-7.46875	8.5	19.5625	7.53125	24.625					479.069	0.00115378		34.4	60.5	4370		60.5	4.28401
601.263	10.2188	12.625	2.53125	-5.5	22.5625	1.53125	12.625					479.438	0.00158882		34.5	60.8	4410		60.8	4.28438
601.326	19.2188	7.625	0.53125	14.5	20.5625	-1.46875	24.625					479.807	0.00115378		34.6	61.1	4420		61.1	4.28478
601.39	8.21875	8.625	10.5312	14.5	31.5625	12.5312	22.625					480.176	0.00115378		34.7	61.3	4440		61.3	4.28521
601.453	2.21875	12.625	-0.46875	3.5	22.5625	9.53125	29.625					480.545	0.00115378		34.8	61.6	4450		61.6	4.28565
601.516	8.21875	0.625	4.53125	11.5	37.5625	2.53125	8.625					480.914	0.00115378		34.9	61.8	4460		61.8	4.28612
601.579	4.21875	6.625	0.53125	6.5	7.5625	16.5312	12.625					481.283	0.00158882		35	62	4500		62	4.2866
601.642	2.21875	3.625	-8.46875	11.5	24.5625	7.53125	18.625					481.652	0.00158882		35.1	62.3	4500		62.3	4.28709
601.705	8.21875	1.625	-8.46875	11.5	9.5625	1.53125	28.625					482.021	0.00115378		35.2	62.5	4530		62.5	4.28758
601.768	3.21875	26.625	2.53125	10.5	29.5625	3.53125	10.625					482.39	0.00158882		35.3	62.8	4560		62.8	4.28808
601.831	-0.78125	1.625	-3.46875	13.5	25.5625	6.53125	25.625					482.759	0.00202386		35.4	63.1	4570		63.1	4.28856
601.894	16.2188	23.625	1.53125	6.5	22.5625	3.53125	28.625					483.127	0.0024589		35.5	63.3	4600		63.3	4.28902
601.958	1.21875	11.625	5.53125	1.5	5.5625	4.53125	3.625					483.496	0.00332897		35.6	63.6	4600		63.6	4.28946
602.021	9.21875	10.625	-12.4688	-2.5	17.5625	9.53125	16.625					483.865	0.00332897		35.7	63.8	4630		63.8	4.28987
602.084	13.2188	17.625	-17.4688	5.5	11.5625	7.53125	6.625					484.233	0.00332897		35.8	64	4640		64	4.29024
602.147	19.2188	6.625	16.5312	15.5	21.5625	6.53125	25.625					484.602	0.00289394		35.9	64.3	4660		64.3	4.29056
602.21	27.2188	14.625	-0.46875	5.5	21.5625	6.53125	20.625					484.97	0.00202386		36	64.6	4680		64.6	4.29082
602.273	10.2188	17.625	5.53125	13.5	17.5625	9.53125	28.625					485.339	0.0024589		36.1	64.8	4710		64.8	4.29102
602.336	20.2188	13.625	-4.46875	6.5	19.5625	3.53125	21.625					485.707	0.00332897		36.2	65.1	4720		65.1	4.29116
602.399	5.21875	12.625	-11.4688	18.5	17.5625	0.53125	24.625					486.076	0.00289394		36.3	65.3	4730		65.3	4.29123
602.462	15.2188	9.625	-7.46875	14.5	28.5625	3.53125	18.625					486.444	0.00289394		36.4	65.5	4760		65.5	4.29124
602.525	26.2188	-0.375	-4.46875	5.5	32.5625	0.53125	23.625					486.812	0.00289394		36.5	65.8	4790		65.8	4.29117
602.589	4.21875	11.625	-4.46875	4.5	11.5625	3.53125	25.625					487.181	0.00289394		36.6	66	4790		66	4.29103
602.652	17.2188	5.625	8.53125	13.5	30.5625	0.53125	14.625					487.549	0.00289394		36.7	66.3	4800		66.3	4.29083
602.715	4.21875	15.625	3.53125	16.5	28.5625	13.5312	23.625					487.917	0.0024589		36.8	66.5	4840		66.5	4.29057
602.778	3.21875	1.625	-9.46875	10.5	18.5625	17.5312	19.625					488.285	0.00202386		36.9	66.8	4840		66.8	4.29025
602.841	21.2188	2.625	-5.46875	8.5	17.5625	0.53125	10.625					488.653	0.0024589		37	67.1	4870		67.1	4.28987
602.904	13.2188	5.625	7.53125	13.5	20.5625	3.53125	8.625					489.022	0.00202386		37.1	67.3	4880		67.3	4.28945
602.967	17.2188	27.625	8.53125	10.5	32.5625	8.53125	21.625					489.39	0.00202386		37.2	67.6	4900		67.6	4.28899
603.03	33.2188	3.625	-2.46875	13.5	24.5625	22.5312	27.625					489.758	0.00202386		37.3	67.8	4920		67.8	4.2885
603.093	-2.78125	13.625	5.53125	7.5	19.5625	5.53125	22.625					490.126	0.00158882		37.4	68.1	4930		68.1	4.28798
603.156	18.2188	9.625	-7.46875	14.5	21.5625	16.5312	13.625					490.493	0.00202386		37.5	68.4	4940		68.4	4.28745
603.219	10.2188	17.625	6.53125	-0.5	31.5625	13.5312	13.625					490.861	0.00158882		37.6	68.6	4960		68.6	4.28691
603.283	18.2188	12.625	4.53125	13.5	21.5625	9.53125	25.625					491.229	0.00202386		37.7	68.8	4990		68.8	4.28636
603.346	10.2188	13.625	-4.46875	9.5	23.5625	3.53125	12.625					491.597	0.00202386		37.8	69.1	5000		69.1	4.28581
603.409	16.2188	5.625	5.53125	22.5	39.5625	3.53125	27.625					491.965	0.00202386		37.9	69.3	5010		69.3	4.28528
603.472	10.2188	22.625	11.5312	13.5	16.5625	0.53125	27.625					492.332	0.00158882		38	69.6	5030		69.6	4.28475
603.535	14.2188	11.625	3.53125	11.5	26.5625	22.5312	18.625					492.7	0.00115378		38.1	69.8	5060		69.8	4.28423
603.598	-0.78125	3.625	-0.46875	9.5	14.5625	2.53125	29.625					493.068	0.00158882		38.2	70.1	5070		70.1	4.28374
603.661	14.2188	2.625	-7.46875	10.5	9.5625	4.53125	20.625					493.435	0.00158882		38.3	70.3	5090		70.3	4.28325
603.724	20.2188	23.625	7.53125	15.5	23.5625	7.53125	19.625					493.803	0.00158882		38.4	70.6	5110		70.6	4.28279
603.787	23.2188	9.625	8.53125	10.5	18.5625	12.5312	20.625					494.17	0.00158882		38.5	70.8	5120		70.8	4.28234
603.85	13.2188	15.625	12.5312	15.5	16.5625	1.53125	28.625					494.538	0.00158882		38.6	71.1	5140		71.1	4.28191
603.913	3.21875	5.625	-6.46875	11.5	33.5625	14.5312	30.625					494.905	0.00158882		38.7	71.3	5160		71.3	4.2815
603.976	20.2188	14.625	25.5312	0.5	24.5625	9.53125	9.625					495.273	0.00158882		38.8	71.6	5170		71.6	4.28109
604.039	28.2188	16.625	14.5312	24.5	27.5625	13.5312	37.625					495.64	0.00202386		38.9	71.8	5200		71.8	4.28069
604.103	23.2188	17.625	3.53125	7.5	18.5625	9.53125	9.625					496.007	0.00202386		39	72.1	5210		72.1	4.28029
604.166	15.2188	27.625	-6.46875	10.5	31.5625	23.5312	16.625					496.374	0.00158882		39.1	72.3	5230		72.3	4.2799
604.229	22.2188	13.625	5.53125	5.5	33.5625	9.53125	19.625					496.742	0.000718747		39.2	72.6	5250		72.6	4.27951
604.292	17.2188	16.625	-14.4688	6.5	23.5625	18.5312	18.625					497.109	0.00115378		39.3	72.9	5270		72.9	4.27911
604.355	3.21875	22.625	8.53125	19.5	30.5625	14.5312	23.625					497.476	0.00158882		39.4	73.1	5280		73.1	4.2787
604.418	13.2188	8.625	5.53125	7.5	26.5625	19.5312	21.625					497.843	0.00202386		39.5	73.3	5300		73.3	4.27828
604.481	7.21875	23.625	-0.46875	13.5	25.5625	2.53125	25.625					498.21	0.00202386		39.6	73.6	5320		73.6	4.27785
604.544	19.2188	7.625	1.53125	-0.5	20.5625	11.5312	14.625					498.577	0.00202386		39.7	73.9	5350		73.9	4.2774
604.607	23.2188	15.625	4.53125	19.5	31.5625	1.53125	23.625					498.944	0.00202386		39.8	74.1	5360		74.1	4.27694
604.67	23.2188	11.625	-1.46875	18.5	18.5625	17.5312	39.625					499.311	0.00202386		39.9	74.4	5370		74.4	4.27646
604.733	19.2188	16.625	22.5312	14.5	22.5625	-3.46875	20.625					499.678	0.00202386		40	74.6	5400		74.6	4.27596
604.796	26.2188	15.625	-3.46875	27.5	38.5625	16.5312	14.625					500.045	0.0024589		40.1	74.9	5410		74.9	4.27545
604.859	19.2188	1.625	8.53125	13.5	24.5625	17.5312	19.625					500.412	0.00289394		40.2	75.1	5410		75.1	4.27492
604.922	19.2188	11.625	16.5312	11.5	34.5625	14.5312	22.625					500.778	0.0024589		40.3	75.3	5440		75.3	4.27439
604.985	17.2188	30.625	5.53125	29.5	28.5625	11.5312	27.625					501.145	0.00202386		40.4	75.6	5460		75.6	4.27383
605.049	17.2188	18.625	7.53125	4.5	5.5625	24.5312	24.625					501.512	0.00202386		40.5	75.9	5490		75.9	4.27327
605.112	24.2188	9.625	4.53125	14.5	25.5625	6.53125	22.625					501.878	0.00158882		40.6	76.1	5480		76.1	4.2727
605.175	26.2188	14.625	5.53125	22.5	33.5625	15.5312	31.625					502.245	0.00158882		40.7	76.4	5500		76.4	4.27213
605.238	27.2188	9.625	-10.4688	11.5	23.5625	10.5312	29.625					502.611	0.00158882		40.8	76.6	5540		76.6	4.27155
605.301	32.2188	43.625	13.5312	21.5	27.5625	16.5312	25.625					502.978	0.00158882		40.9	76.8	5550		76.8	4.27098
605.364	28.2188	10.625	22.5312	9.5	24.5625	15.5312	31.625					503.344	0.00158882		41	77.1	5570		77.1	4.2704
605.427	10.2188	24.625	7.53125	13.5	27.5625	23.5312	12.625					503.711	0.00158882		41.1	77.3	5570		77.3	4.26982
605.49	30.2188	22.625	-0.46875	24.5	12.5625	17.5312	28.625					504.077	0.00115378		41.2	77.6	5590		77.6	4.26924
605.553	15.2188	11.625	7.53125	24.5	17.5625	19.5312	38.625					504.444	0.00115378		41.3	77.8	5620		77.8	4.26867
605.616	24.2188	19.625	12.5312	23.5	18.5625	15.5312	15.625					504.81	0.00158882		41.4	78	5630		78	4.2681
605.679	22.2188	15.625	24.5312	16.5	17.5625	12.5312	13.625					505.176	0.00158882		41.5	78.3	5650		78.3	4.26753
605.742	24.2188	17.625	28.5312	9.5	22.5625	5.53125	25.625					505.542	0.00158882		41.6	78.6	5670		78.6	4.26695
605.805	22.2188	42.625	2.53125	18.5	26.5625	14.5312	31.625					505.909	0.00158882		41.7	78.8	5670		78.8	4.26638
605.868	36.2188	26.625	21.5312	23.5	22.5625	5.53125	9.625					506.275	0.00202386		41.8	79	5670		79	4.2658
605.931	27.2188	23.625	20.5312	25.5	38.5625	12.5312	38.625					506.641	0.0024589		41.9	79.2	5700		79.2	4.26521
605.994	18.2188	24.625	5.53125	17.5	26.5625	18.5312	35.625					507.007	0.00202386		42	79.5	5730		79.5	4.26461
606.057	25.2188	21.625	6.53125	7.5	28.5625	17.5312	26.625					507.373	0.00202386		42.1	79.8	5760		79.8	4.264
606.12	26.2188	18.625	15.5312	24.5	30.5625	12.5312	30.625					507.739	0.0024589		42.2	80	5770		80	4.26338
606.183	11.2188	28.625	6.53125	16.5	15.5625	6.53125	26.625					508.105	0.00202386		42.3	80.2	5780		80.2	4.26274
606.246	21.2188	27.625	15.5312	23.5	13.5625	24.5312	17.625					508.471	0.00158882		42.4	80.4	5800		80.4	4.26208
606.31	26.2188	27.625	16.5312	37.5	18.5625	20.5312	34.625					508.836	0.00158882		42.5	80.7	5800		80.7	4.26141
606.373	41.2188	19.625	8.53125	17.5	34.5625	12.5312	20.625					509.202	0.00202386		42.6	81	5830		81	4.26071
606.436	28.2188	20.625	18.5312	21.5	38.5625	8.53125	22.625					509.568	0.00202386		42.7	81.2	5850		81.2	4.25998
606.499	25.2188	22.625	23.5312	22.5	41.5625	21.5312	25.625					509.934	0.00202386		42.8	81.5	5860		81.5	4.25923
606.562	25.2188	9.625	18.5312	29.5	10.5625	-1.46875	17.625					510.299	0.00202386		42.9	81.8	5890		81.8	4.25846
606.625	18.2188	25.625	8.53125	31.5	38.5625	12.5312	34.625					510.665	0.00202386		43	82	5900		82	4.25766
606.688	22.2188	21.625	20.5312	33.5	22.5625	18.5312	24.625					511.031	0.00202386		43.1	82.3	5910		82.3	4.25684
606.751	19.2188	21.625	7.53125	22.5	25.5625	3.53125	32.625					511.396	0.00202386		43.2	82.6	5930		82.6	4.25599
606.814	33.2188	33.625	9.53125	36.5	18.5625	17.5312	29.625					511.762	0.00289394		43.3	82.8	5960		82.8	4.25512
606.877	17.2188	33.625	20.5312	11.5	22.5625	8.53125	41.625					512.127	0.0024589		43.4	83.1	6000		83.1	4.25423
606.94	30.2188	21.625	27.5312	28.5	39.5625	25.5312	24.625					512.493	0.00202386		43.5	83.4	5990		83.4	4.25331
607.003	21.2188	21.625	26.5312	5.5	23.5625	18.5312	18.625					512.858	0.00202386		43.6	83.6	6000		83.6	4.25237
607.066	29.2188	47.625	14.5312	17.5	28.5625	15.5312	37.625					513.223	0.0024589		43.7	83.9	6020		83.9	4.2514
607.129	27.2188	36.625	16.5312	22.5	28.5625	5.53125	33.625					513.589	0.00202386		43.8	84.1	6040		84.1	4.25042
607.192	23.2188	16.625	20.5312	23.5	30.5625	20.5312	21.625					513.954	0.00202386		43.9	84.4	6070		84.4	4.24943
607.255	35.2188	29.625	17.5312	32.5	40.5625	17.5312	27.625					514.319	0.00202386		44	84.6	6060		84.6	4.24841
607.318	22.2188	33.625	7.53125	22.5	32.5625	23.5312	31.625					514.684	0.00202386		44.1	84.9	6100		84.9	4.24738
607.381	32.2188	36.625	29.5312	17.5	28.5625	19.5312	31.625					515.049	0.00202386		44.2	85.1	6100		85.1	4.24633
607.444	25.2188	29.625	17.5312	23.5	29.5625	1.53125	24.625					515.414	0.00158882		44.3	85.4	6130		85.4	4.24528
607.507	22.2188	16.625	11.5312	17.5	34.5625	16.5312	32.625					515.779	0.00115378		44.4	85.6	6140		85.6	4.24421
607.57	21.2188	44.625	19.5312	36.5	36.5625	7.53125	40.625					516.144	0.000718747		44.5	85.9	6160		85.9	4.24312
607.633	34.2188	34.625	18.5312	20.5	25.5625	13.5312	30.625					516.509	0.000718747		44.6	86.1	6180		86.1	4.24203
607.696	16.2188	28.625	20.5312	23.5	28.5625	24.5312	21.625					516.874	0.00115378		44.7	86.4	6190		86.4	4.24092
607.759	11.2188	35.625	19.5312	26.5	29.5625	14.5312	33.625					517.239	0.00115378		44.8	86.7	6200		86.7	4.2398
607.822	31.2188	21.625	18.5312	22.5	25.5625	29.5312	20.625					517.604	0.00115378		44.9	87	6230		87	4.23867
607.885	31.2188	32.625	28.5312	28.5	32.5625	13.5312	27.625					517.969	0.00115378		45	87.3	6230		87.3	4.23752
607.948	46.2188	28.625	24.5312	24.5	19.5625	23.5312	39.625					518.334	0.00115378		45.1	87.5	6240		87.5	4.23635
608.011	35.2188	24.625	12.5312	19.5	30.5625	25.5312	34.625					518.698	0.00115378		45.2	87.8	6280		87.8	4.23516
608.074	43.2188	12.625	17.5312	37.5	33.5625	37.5312	30.625					519.063	0.00158882		45.3	88	6290		88	4.23395
608.137	45.2188	41.625	14.5312	24.5	39.5625	20.5312	30.625					519.428	0.00202386		45.4	88.3	6310		88.3	4.23272
608.2	50.2188	29.625	23.5312	38.5	32.5625	16.5312	23.625					519.792	0.00202386		45.5	88.5	6340		88.5	4.23146
608.263	30.2188	17.625	13.5312	19.5	42.5625	11.5312	41.625					520.157	0.0024589		45.6	88.8	6360		88.8	4.23018
608.326	46.2188	27.625	30.5312	42.5	29.5625	15.5312	23.625					520.521	0.00289394		45.7	89.1	6390		89.1	4.22887
608.389	39.2188	25.625	15.5312	28.5	46.5625	13.5312	36.625					520.886	0.0024589		45.8	89.3	6370		89.3	4.22753
608.452	48.2188	25.625	32.5312	33.5	18.5625	37.5312	32.625					521.25	0.00289394		45.9	89.4	6410		89.4	4.22616
608.515	33.2188	19.625	42.5312	19.5	44.5625	16.5312	29.625					521.615	0.0024589		46	89.7	6410		89.7	4.22477
608.578	41.2188	30.625	38.5312	13.5	27.5625	28.5312	36.625					521.979	0.00202386		46.1	89.9	6400		89.9	4.22334
608.641	43.2188	41.625	21.5312	38.5	40.5625	22.5312	34.625					522.343	0.00158882		46.2	90.3	6450		90.3	4.22189
608.704	34.2188	43.625	28.5312	35.5	45.5625	3.53125	35.625					522.707	0.00158882		46.3	90.6	6450		90.6	4.22042
608.767	46.2188	32.625	13.5312	50.5	37.5625	31.5312	38.625					523.072	0.00158882		46.4	90.7	6450		90.7	4.21893
608.83	34.2188	31.625	11.5312	31.5	36.5625	24.5312	35.625					523.436	0.00158882		46.5	90.9	6480		90.9	4.21742
608.893	37.2188	25.625	33.5312	40.5	27.5625	24.5312	41.625					523.8	0.00202386		46.6	91.2	6480		91.2	4.2159
608.956	39.2188	39.625	15.5312	36.5	25.5625	26.5312	47.625					524.164	0.0024589		46.7	91.4	6500		91.4	4.21436
609.019	57.2188	26.625	21.5312	48.5	41.5625	30.5312	34.625					524.528	0.00202386		46.8	91.7	6530		91.7	4.21282
609.082	39.2188	33.625	25.5312	49.5	50.5625	23.5312	48.625					524.892	0.00202386		46.9	92.1	6550		92.1	4.21127
609.145	36.2188	38.625	23.5312	40.5	56.5625	30.5312	32.625					525.256	0.00202386		47	92.2	6560		92.2	4.20972
609.208	34.2188	41.625	14.5312	33.5	21.5625	19.5312	40.625					525.62	0.00202386		47.1	92.5	6570		92.5	4.20816
609.271	43.2188	38.625	14.5312	37.5	42.5625	31.5312	40.625					525.984	0.00158882		47.2	92.8	6600		92.8	4.2066
609.334	45.2188	39.625	18.5312	40.5	25.5625	26.5312	44.625					526.347	0.00158882		47.3	93.1	6610		93.1	4.20504
609.397	41.2188	45.625	22.5312	17.5	34.5625	26.5312	45.625					526.711	0.00158882		47.4	93.3	6620		93.3	4.20348
609.46	36.2188	43.625	33.5312	35.5	50.5625	46.5312	45.625					527.075	0.00115378		47.5	93.6	6630		93.6	4.20192
609.523	36.2188	45.625	25.5312	24.5	37.5625	28.5312	35.625					527.439	0.00158882		47.6	93.9	6670		93.9	4.20035
609.586	36.2188	42.625	37.5312	35.5	42.5625	43.5312	39.625					527.802	0.00202386		47.7	94.2	6680		94.2	4.19879
609.649	48.2188	51.625	30.5312	41.5	59.5625	23.5312	43.625					528.166	0.00202386		47.8	94.4	6700		94.4	4.19722
609.712	42.2188	55.625	21.5312	35.5	41.5625	19.5312	28.625					528.53	0.00202386		47.9	94.7	6720		94.7	4.19565
609.775	38.2188	46.625	35.5312	34.5	49.5625	33.5312	47.625					528.893	0.00158882		48	95	6720		95	4.19407
609.838	39.2188	62.625	29.5312	29.5	36.5625	29.5312	49.625					529.257	0.00158882		48.1	95.2	6760		95.2	4.1925
609.901	41.2188	42.625	44.5312	38.5	52.5625	25.5312	48.625					529.62	0.00202386		48.2	95.6	6770		95.6	4.19092
609.964	62.2188	51.625	43.5312	34.5	55.5625	24.5312	54.625					529.983	0.00202386		48.3	95.9	6790		95.9	4.18933
610.027	50.2188	51.625	28.5312	53.5	52.5625	19.5312	39.625					530.347	0.00202386		48.4	96.1	6790		96.1	4.18774
610.09	40.2188	58.625	38.5312	44.5	47.5625	20.5312	50.625					530.71	0.00202386		48.5	96.4	6830		96.4	4.18615
610.153	35.2188	47.625	16.5312	40.5	43.5625	39.5312	47.625					531.073	0.00202386		48.6	96.6	6830		96.6	4.18456
610.216	45.2188	51.625	27.5312	59.5	39.5625	44.5312	28.625					531.437	0.00202386		48.7	97	6850		97	4.18297
610.279	43.2188	59.625	43.5312	37.5	48.5625	31.5312	34.625					531.8	0.00202386		48.8	97.2	6870		97.2	4.18137
610.342	52.2188	37.625	34.5312	40.5	36.5625	19.5312	57.625					532.163	0.00202386		48.9	97.5	6880		97.5	4.17977
610.405	58.2188	61.625	36.5312	52.5	44.5625	32.5312	43.625					532.526	0.00158882		49	97.6	6890		97.6	4.17817
610.468	48.2188	41.625	51.5312	52.5	35.5625	34.5312	51.625					532.889	0.00202386		49.1	98.1	6910		98.1	4.17656
610.531	42.2188	26.625	39.5312	58.5	51.5625	38.5312	45.625					533.252	0.00202386		49.2	98.5	6950		98.5	4.17495
610.594	56.2188	68.625	47.5312	62.5	39.5625	38.5312	62.625					533.615	0.00158882		49.3	98.7	6960		98.7	4.17333
610.657	45.2188	46.625	42.5312	61.5	39.5625	62.5312	46.625					533.978	0.00202386		49.4	99	6970		99	4.17171
610.72	47.2188	61.625	31.5312	49.5	44.5625	45.5312	47.625					534.341	0.00289394		49.5	99.1	6980		99.1	4.17008
610.783	58.2188	49.625	47.5312	53.5	47.5625	42.5312	66.625					534.704	0.0024589		49.6	99.3	6990		99.3	4.16843
610.846	62.2188	58.625	44.5312	50.5	43.5625	37.5312	56.625					535.066	0.00289394		49.7	99.6	7010		99.6	4.16677
610.909	58.2188	55.625	43.5312	46.5	38.5625	29.5312	75.625					535.429	0.00289394		49.8	99.9	7040		99.9	4.1651
610.972	60.2188	38.625	39.5312	42.5	63.5625	57.5312	56.625					535.792	0.00289394		49.9	100	7040		100	4.16341
611.035	63.2188	83.625	23.5312	49.5	52.5625	45.5312	36.625					536.155	0.00289394		50	100	7060		100	4.1617
611.098	66.2188	66.625	31.5312	72.5	58.5625	49.5312	59.625					536.517	0.00289394		50.1	101	7090		101	4.15997
611.161	64.2188	50.625	32.5312	59.5	65.5625	47.5312	53.625					536.88	0.00289394		50.2	101	7090		101	4.15823
611.224	54.2188	57.625	44.5312	43.5	76.5625	40.5312	51.625					537.242	0.0024589		50.3	101	7100		101	4.15646
611.287	62.2188	51.625	45.5312	55.5	40.5625	57.5312	68.625					537.605	0.0024589		50.4	101	7120		101	4.15467
611.35	66.2188	69.625	41.5312	58.5	60.5625	52.5312	57.625					537.967	0.0024589		50.5	102	7140		102	4.15286
611.413	63.2188	48.625	45.5312	47.5	47.5625	42.5312	56.625					538.33	0.00202386		50.6	102	7130		102	4.15103
611.476	53.2188	44.625	40.5312	43.5	52.5625	57.5312	57.625					538.692	0.00158882		50.7	102	7160		102	4.14919
611.539	55.2188	58.625	38.5312	63.5	78.5625	53.5312	53.625					539.054	0.00115378		50.8	102	7170		102	4.14733
611.602	60.2188	60.625	51.5312	50.5	75.5625	50.5312	48.625					539.417	0.00115378		50.9	103	7190		103	4.14545
611.665	58.2188	71.625	60.5312	43.5	55.5625	63.5312	40.625					539.779	0.00115378		51	103	7190		103	4.14356
611.728	64.2188	57.625	46.5312	59.5	56.5625	29.5312	55.625					540.141	0.00158882		51.1	103	7200		103	4.14166
611.791	59.2188	54.625	43.5312	48.5	58.5625	49.5312	52.625					540.503	0.00158882		51.2	103	7230		103	4.13974
611.854	66.2188	58.625	50.5312	41.5	51.5625	41.5312	62.625					540.865	0.00158882		51.3	104	7250		104	4.13782
611.917	68.2188	48.625	52.5312	64.5	48.5625	44.5312	53.625					541.227	0.0024589		51.4	104	7260		104	4.13588
611.98	55.2188	64.625	43.5312	70.5	51.5625	39.5312	69.625					541.59	0.00289394		51.5	104	7260		104	4.13394
612.043	65.2188	72.625	44.5312	68.5	42.5625	27.5312	52.625					541.952	0.00289394		51.6	104	7300		104	4.13198
612.106	61.2188	44.625	41.5312	54.5	63.5625	40.5312	50.625					542.313	0.00332897		51.7	105	7310		105	4.13
612.169	62.2188	65.625	38.5312	58.5	71.5625	42.5312	30.625					542.675	0.00332897		51.8	105	7320		105	4.12802
612.231	57.2188	50.625	63.5312	66.5	57.5625	45.5312	72.625					543.037	0.00419905		51.9	105	7340		105	4.12602
612.294	77.2188	62.625	50.5312	42.5	66.5625	52.5312	42.625					543.399	0.00550416		52	105	7350		105	4.124
612.357	79.2188	77.625	59.5312	52.5	56.5625	47.5312	57.625					543.761	0.0059392		52.1	106	7380		106	4.12196
612.42	54.2188	65.625	62.5312	58.5	53.5625	48.5312	44.625					544.123	0.00680927		52.2	106	7380		106	4.1199
612.483	75.2188	61.625	49.5312	63.5	51.5625	43.5312	75.625					544.484	0.00811439		52.3	106	7400		106	4.11783
612.546	72.2188	62.625	48.5312	66.5	68.5625	50.5312	52.625					544.846	0.00811439		52.4	107	7410		107	4.11572
612.609	82.2188	58.625	51.5312	37.5	62.5625	56.5312	80.625					545.207	0.00724431		52.5	107	7430		107	4.1136
612.672	56.2188	74.625	51.5312	52.5	63.5625	43.5312	66.625					545.569	0.00680927		52.6	107	7440		107	4.11144
612.735	76.2188	60.625	73.5312	61.5	64.5625	56.5312	55.625					545.931	0.00724431		52.7	107	7450		107	4.10926
612.798	68.2188	71.625	79.5312	62.5	52.5625	55.5312	72.625					546.292	0.00811439		52.8	108	7480		108	4.10706
612.861	85.2188	70.625	62.5312	58.5	78.5625	54.5312	69.625					546.653	0.00854942		52.9	108	7480		108	4.10482
612.924	72.2188	66.625	58.5312	68.5	55.5625	48.5312	80.625					547.015	0.00811439		53	108	7480		108	4.10256
612.987	70.2188	71.625	67.5312	59.5	53.5625	48.5312	64.625					547.376	0.00767935		53.1	108	7510		108	4.10027
613.05	43.2188	84.625	51.5312	61.5	62.5625	45.5312	64.625					547.737	0.00724431		53.2	109	7520		109	4.09795
613.113	79.2188	53.625	81.5312	67.5	78.5625	45.5312	67.625					548.099	0.00637424		53.3	109	7530		109	4.09561
613.176	71.2188	70.625	74.5312	67.5	50.5625	48.5312	64.625					548.46	0.0059392		53.4	109	7540		109	4.09323
613.239	71.2188	66.625	69.5312	71.5	73.5625	50.5312	67.625					548.821	0.0059392		53.5	109	7550		109	4.09084
613.302	77.2188	69.625	58.5312	64.5	72.5625	51.5312	65.625					549.182	0.00506912		53.6	110	7570		110	4.08842
613.365	72.2188	71.625	59.5312	87.5	61.5625	59.5312	61.625					549.543	0.00506912		53.7	110	7590		110	4.08597
613.428	65.2188	77.625	68.5312	66.5	77.5625	57.5312	55.625					549.904	0.00463409		53.8	110	7600		110	4.08351
613.49	75.2188	76.625	61.5312	39.5	71.5625	60.5312	58.625					550.265	0.00376401		53.9	110	7610		110	4.08102
613.553	76.2188	73.625	68.5312	68.5	78.5625	78.5312	63.625					550.626	0.00376401		54	111	7620		111	4.07852
613.616	74.2188	84.625	72.5312	50.5	61.5625	63.5312	68.625					550.987	0.00376401		54.1	111	7650		111	4.07599
613.679	92.2188	77.625	67.5312	67.5	67.5625	68.5312	66.625					551.348	0.00376401		54.2	111	7650		111	4.07345
613.742	77.2188	88.625	84.5312	66.5	77.5625	61.5312	52.625					551.709	0.00376401		54.3	111	7670		111	4.0709
613.805	99.2188	72.625	58.5312	84.5	58.5625	50.5312	47.625					552.07	0.00332897		54.4	112	7680		112	4.06834
613.868	68.2188	62.625	53.5312	53.5	53.5625	48.5312	71.625					552.43	0.00289394		54.5	112	7680		112	4.06576
613.931	77.2188	79.625	71.5312	77.5	61.5625	69.5312	63.625					552.791	0.00332897		54.6	112	7690		112	4.06318
613.994	72.2188	57.625	56.5312	72.5	65.5625	67.5312	49.625					553.152	0.00376401		54.7	112	7700		112	4.0606
614.057	74.2188	61.625	68.5312	63.5	71.5625	56.5312	73.625					553.512	0.00376401		54.8	113	7710		113	4.058
614.12	76.2188	66.625	92.5312	83.5	65.5625	76.5312	79.625					553.873	0.00332897		54.9	113	7750		113	4.05541
614.183	68.2188	69.625	65.5312	81.5	50.5625	65.5312	59.625					554.233	0.00332897		55	113	7750		113	4.05281
614.246	91.2188	70.625	82.5312	77.5	72.5625	67.5312	78.625					554.594	0.00332897		55.1	113	7760		113	4.05022
614.309	73.2188	71.625	72.5312	57.5	86.5625	70.5312	58.625					554.954	0.00289394		55.2	114	7790		114	4.04763
614.372	83.2188	69.625	66.5312	50.5	62.5625	82.5312	67.625					555.315	0.00289394		55.3	114	7820		114	4.04503
614.434	74.2188	75.625	71.5312	80.5	68.5625	74.5312	85.625					555.675	0.0024589		55.4	115	7830		115	4.04244
614.497	92.2188	80.625	69.5312	62.5	80.5625	65.5312	76.625					556.035	0.0024589		55.5	115	7860		115	4.03986
614.56	73.2188	104.625	81.5312	90.5	59.5625	64.5312	72.625					556.395	0.00289394		55.6	115	7870		115	4.03727
614.623	76.2188	90.625	84.5312	108.5	96.5625	71.5312	60.625					556.756	0.00376401		55.7	116	7880		116	4.03469
614.686	86.2188	77.625	60.5312	62.5	72.5625	77.5312	80.625					557.116	0.00419905		55.8	116	7880		116	4.0321
614.749	78.2188	65.625	78.5312	68.5	74.5625	70.5312	72.625					557.476	0.00419905		55.9	116	7880		116	4.02952
614.812	90.2188	71.625	80.5312	58.5	79.5625	67.5312	71.625					557.836	0.00419905		56	117	7920		117	4.02694
614.875	90.2188	81.625	74.5312	83.5	59.5625	75.5312	68.625					558.196	0.00376401		56.1	117	7940		117	4.02435
614.938	98.2188	99.625	86.5312	84.5	79.5625	69.5312	60.625					558.556	0.00376401		56.2	117	7940		117	4.02176
615.001	74.2188	71.625	66.5312	63.5	90.5625	70.5312	77.625					558.916	0.00376401		56.3	117	7940		117	4.01916
615.064	77.2188	78.625	104.531	79.5	88.5625	60.5312	53.625					559.276	0.00376401		56.4	117	7950		117	4.01656
615.127	83.2188	78.625	78.5312	71.5	62.5625	96.5312	59.625					559.636	0.00419905		56.5	117	7960		117	4.01394
615.19	79.2188	71.625	59.5312	80.5	71.5625	64.5312	81.625					559.996	0.00463409		56.6	118	7990		118	4.01131
615.252	95.2188	80.625	64.5312	74.5	81.5625	77.5312	107.625					560.355	0.00463409		56.7	118	8000		118	4.00867
615.315	93.2188	70.625	76.5312	72.5	64.5625	78.5312	78.625					560.715	0.00419905		56.8	119	8020		119	4.00601
615.378	84.2188	80.625	74.5312	71.5	74.5625	60.5312	73.625					561.075	0.00463409		56.9	119	8010		119	4.00334
615.441	105.219	98.625	91.5312	98.5	60.5625	81.5312	63.625					561.434	0.00463409		57	119	8050		119	4.00064
615.504	88.2188	91.625	82.5312	88.5	89.5625	71.5312	70.625					561.794	0.00463409		57.1	119	8010		119	3.99792
615.567	88.2188	78.625	76.5312	94.5	70.5625	75.5312	86.625					562.154	0.00463409		57.2	119	8040		119	3.99518
615.63	82.2188	83.625	64.5312	68.5	100.562	89.5312	82.625					562.513	0.00506912		57.3	119	8070		119	3.99242
615.693	107.219	82.625	71.5312	84.5	85.5625	73.5312	87.625					562.873	0.00506912		57.4	120	8080		120	3.98963
615.756	104.219	95.625	93.5312	92.5	63.5625	76.5312	89.625					563.232	0.00419905		57.5	120	8080		120	3.98682
615.819	91.2188	89.625	89.5312	94.5	74.5625	77.5312	80.625					563.591	0.00419905		57.6	120	8070		120	3.98398
615.882	101.219	87.625	86.5312	79.5	91.5625	83.5312	79.625					563.951	0.00463409		57.7	120	8100		120	3.98112
615.944	85.2188	78.625	114.531	81.5	71.5625	53.5312	88.625					564.31	0.00506912		57.8	121	8120		121	3.97823
616.007	99.2188	98.625	79.5312	104.5	97.5625	86.5312	91.625					564.669	0.00506912		57.9	121	8130		121	3.9753
616.07	124.219	94.625	107.531	82.5	84.5625	76.5312	75.625					565.028	0.00463409		58	122	8160		122	3.97235
616.133	79.2188	77.625	103.531	94.5	87.5625	59.5312	76.625					565.388	0.00463409		58.1	122	8170		122	3.96936
616.196	103.219	100.625	78.5312	79.5	93.5625	93.5312	85.625					565.747	0.00463409		58.2	122	8170		122	3.96633
616.259	90.2188	96.625	76.5312	92.5	82.5625	85.5312	87.625					566.106	0.00419905		58.3	122	8180		122	3.96326
616.322	105.219	68.625	92.5312	89.5	75.5625	78.5312	76.625					566.465	0.00463409		58.4	122	8210		122	3.96015
616.385	79.2188	101.625	107.531	107.5	103.562	116.531	87.625					566.824	0.00463409		58.5	123	8230		123	3.95699
616.448	111.219	113.625	74.5312	93.5	88.5625	95.5312	79.625					567.183	0.00506912		58.6	125	8240		125	3.95377
616.511	99.2188	94.625	84.5312	86.5	86.5625	89.5312	86.625					567.542	0.0059392		58.7	124	8250		124	3.9505
616.573	105.219	86.625	84.5312	93.5	90.5625	82.5312	89.625					567.901	0.00680927		58.8	124	8290		124	3.94718
616.636	94.2188	85.625	68.5312	80.5	83.5625	98.5312	56.625					568.259	0.00680927		58.9	124	8290		124	3.94379
616.699	93.2188	92.625	94.5312	110.5	92.5625	85.5312	82.625					568.618	0.00680927		59	124	8310		124	3.94033
616.762	92.2188	90.625	99.5312	92.5	87.5625	72.5312	93.625					568.977	0.00767935		59.1	125	8310		125	3.93682
616.825	107.219	88.625	101.531	95.5	85.5625	85.5312	97.625					569.335	0.00767935		59.2	125	8340		125	3.93324
616.888	112.219	116.625	94.5312	119.5	99.5625	81.5312	74.625					569.694	0.00724431		59.3	125	8320		125	3.9296
616.951	105.219	94.625	93.5312	84.5	92.5625	98.5312	93.625					570.053	0.00724431		59.4	126	8350		126	3.92591
617.014	102.219	93.625	71.5312	87.5	82.5625	95.5312	81.625					570.411	0.00811439		59.5	126	8370		126	3.92217
617.077	115.219	94.625	95.5312	91.5	80.5625	87.5312	88.625					570.77	0.00854942		59.6	126	8400		126	3.91839
617.139	98.2188	83.625	97.5312	112.5	76.5625	82.5312	67.625					571.128	0.00854942		59.7	127	8400		127	3.91457
617.202	114.219	100.625	86.5312	97.5	80.5625	86.5312	80.625					571.487	0.00811439		59.8	127	8430		127	3.91072
617.265	108.219	97.625	99.5312	93.5	94.5625	77.5312	87.625					571.845	0.00811439		59.9	127	8430		127	3.90686
617.328	92.2188	110.625	85.5312	107.5	100.562	124.531	83.625					572.203	0.00811439		60	134	8690		134	3.90299
617.391	83.2188	104.625	102.531	113.5	74.5625	89.5312	88.625					572.562	0.00898446		60.1	134	8640		134	3.89912
617.454	97.2188	106.625	117.531	86.5	70.5625	89.5312	102.625					572.92	0.00854942		60.2	130	8630		130	3.89525
617.517	101.219	105.625	81.5312	100.5	90.5625	95.5312	88.625					573.278	0.0094195		60.3	132	8670		132	3.89141
617.58	96.2188	101.625	91.5312	112.5	97.5625	108.531	83.625					573.636	0.0094195		60.4	132	8640		132	3.88759
617.643	108.219	94.625	99.5312	104.5	117.562	87.5312	101.625					573.994	0.0094195		60.5	131	8600		131	3.8838
617.705	104.219	107.625	89.5312	104.5	107.562	93.5312	78.625					574.352	0.00898446		60.6	132	8660		132	3.88006
617.768	95.2188	106.625	95.5312	102.5	93.5625	94.5312	97.625					574.71	0.0102896		60.7	131	8610		131	3.87636
617.831	125.219	120.625	101.531	103.5	111.562	91.5312	100.625					575.068	0.0107246		60.8	135	8800		135	3.87271
617.894	108.219	109.625	89.5312	104.5	94.5625	92.5312	75.625					575.426	0.0107246		60.9	135	8800		135	3.86912
617.957	117.219	94.625	106.531	100.5	95.5625	103.531	95.625					575.784	0.0120297		61	135	8800		135	3.86559
618.02	95.2188	102.625	96.5312	107.5	89.5625	72.5312	95.625					576.142	0.0137699		61.1	134	8770		134	3.86212
618.083	106.219	106.625	105.531	107.5	109.562	102.531	117.625					576.5	0.0128998		61.2	134	8750		134	3.85871
618.146	87.2188	117.625	110.531	86.5	109.562	100.531	74.625					576.857	0.0120297		61.3	134	8770		134	3.85537
618.208	91.2188	110.625	95.5312	111.5	107.562	93.5312	81.625					577.215	0.0124648		61.4	135	8750		135	3.8521
618.271	127.219	127.625	104.531	120.5	118.562	94.5312	90.625					577.573	0.0128998		61.5	136	8820		136	3.8489
618.334	124.219	116.625	104.531	103.5	101.562	90.5312	99.625					577.93	0.0133348		61.6	136	8810		136	3.84575
618.397	119.219	114.625	110.531	114.5	100.562	100.531	98.625					578.288	0.0133348		61.7	135	8810		135	3.84267
618.46	84.2188	99.625	106.531	95.5	101.562	105.531	95.625					578.646	0.0146399		61.8	135	8770		135	3.83964
618.523	99.2188	102.625	140.531	103.5	109.562	100.531	94.625					579.003	0.015075		61.9	137	8730		137	3.83665
618.586	98.2188	109.625	90.5312	123.5	107.562	81.5312	79.625					579.36	0.015075		62	137	8870		137	3.8337
618.649	90.2188	103.625	89.5312	80.5	84.5625	84.5312	94.625					579.718	0.01551		62.1	137	8880		137	3.83077
618.711	119.219	109.625	96.5312	90.5	85.5625	118.531	93.625					580.075	0.0172502		62.2	137	8900		137	3.82786
618.774	82.2188	113.625	109.531	106.5	93.5625	80.5312	80.625					580.433	0.0181202		62.3	138	8900		138	3.82494
618.837	104.219	110.625	112.531	106.5	92.5625	99.5312	92.625					580.79	0.0198604		62.4	138	8870		138	3.822
618.9	105.219	111.625	116.531	104.5	90.5625	103.531	93.625					581.147	0.0198604		62.5	137	8870		137	3.81903
618.963	103.219	111.625	108.531	125.5	124.562	109.531	90.625					581.504	0.0202954		62.6	137	8860		137	3.81601
619.026	112.219	121.625	102.531	105.5	90.5625	99.5312	84.625					581.861	0.0194254		62.7	138	8850		138	3.81292
619.089	119.219	113.625	104.531	98.5	114.562	104.531	95.625					582.218	0.0224706		62.8	138	8900		138	3.80975
619.151	103.219	109.625	116.531	116.5	107.562	76.5312	94.625					582.575	0.0216005		62.9	138	8900		138	3.80648
619.214	113.219	113.625	100.531	98.5	111.562	97.5312	99.625					582.932	0.0216005		63	139	8910		139	3.80311
619.277	99.2188	115.625	116.531	101.5	90.5625	85.5312	99.625					583.289	0.0202954		63.1	139	8940		139	3.79961
619.34	97.2188	101.625	121.531	112.5	111.562	90.5312	100.625					583.646	0.0220356		63.2	139	8930		139	3.79599
619.403	115.219	91.625	132.531	101.5	95.5625	93.5312	101.625					584.003	0.0237757		63.3	139	8940		139	3.79223
619.466	97.2188	112.625	131.531	80.5	97.5625	110.531	87.625					584.36	0.026821		63.4	139	8940		139	3.78833
619.529	128.219	120.625	122.531	106.5	102.562	100.531	89.625					584.717	0.0276911		63.5	141	9100		141	3.78428
619.591	118.219	114.625	118.531	108.5	102.562	102.531	104.625					585.073	0.026821		63.6	142	9070		142	3.78008
619.654	113.219	111.625	106.531	118.5	96.5625	90.5312	67.625					585.43	0.0294312		63.7	142	9070		142	3.77574
619.717	129.219	96.625	123.531	90.5	113.562	118.531	100.625					585.787	0.0281261		63.8	142	9030		142	3.77123
619.78	90.2188	95.625	122.531	129.5	105.562	98.5312	107.625					586.143	0.0320415		63.9	142	9070		142	3.76658
619.843	96.2188	115.625	122.531	120.5	109.562	108.531	98.625					586.5	0.0298663		64	143	9040		143	3.76178
619.906	127.219	110.625	108.531	110.5	93.5625	96.5312	104.625					586.856	0.0333466		64.1	142	9040		142	3.75682
619.969	113.219	134.625	118.531	99.5	102.562	107.531	94.625					587.213	0.0372619		64.2	143	9070		143	3.75172
620.031	106.219	129.625	92.5312	104.5	84.5625	113.531	79.625					587.569	0.0355218		64.3	143	9080		143	3.74647
620.094	107.219	130.625	120.531	97.5	96.5625	101.531	93.625					587.926	0.038567		64.4	143	9070		143	3.74107
620.157	100.219	118.625	102.531	102.5	107.562	94.5312	87.625					588.282	0.0376969		64.5	146	9180		146	3.73554
620.22	106.219	117.625	146.531	120.5	99.5625	106.531	92.625					588.638	0.0398721		64.6	147	9210		147	3.72987
620.283	109.219	123.625	103.531	107.5	108.562	105.531	80.625					588.994	0.0394371		64.7	147	9210		147	3.72407
620.346	102.219	109.625	90.5312	95.5	100.562	98.5312	101.625					589.351	0.0416123		64.8	145	9200		145	3.71815
620.408	108.219	96.625	116.531	99.5	87.5625	81.5312	98.625					589.707	0.0477028		64.9	146	9160		146	3.71212
620.471	125.219	109.625	124.531	135.5	92.5625	97.5312	122.625					590.063	0.0481378		65	147	9240		147	3.706
620.534	106.219	124.625	127.531	113.5	114.562	106.531	85.625					590.419	0.050313		65.1	149	9310		149	3.69981
620.597	117.219	135.625	89.5312	106.5	118.562	107.531	103.625					590.775	0.0516181		65.2	148	9360		148	3.69356
620.66	114.219	110.625	98.5312	121.5	111.562	101.531	87.625					591.131	0.0537933		65.3	146	9090		146	3.68727
620.723	119.219	117.625	122.531	102.5	86.5625	97.5312	93.625					591.487	0.0529233		65.4	148	9220		148	3.68098
620.786	144.219	125.625	106.531	98.5	87.5625	132.531	103.625					591.843	0.0581437		65.5	149	9340		149	3.67472
620.848	96.2188	103.625	109.531	105.5	87.5625	120.531	92.625					592.198	0.0590138		65.6	151	9210		151	3.66851
620.911	87.2188	103.625	97.5312	122.5	112.562	99.5312	80.625					592.554	0.0585787		65.7	149	9180		149	3.66238
620.974	130.219	127.625	132.531	98.5	107.562	108.531	113.625					592.91	0.0624941		65.8	149	9210		149	3.65637
621.037	127.219	108.625	98.5312	89.5	113.562	113.531	95.625					593.266	0.0624941		65.9	151	9230		151	3.65051
621.1	123.219	124.625	119.531	113.5	112.562	88.5312	91.625					593.621	0.0672795		66	151	9230		151	3.64483
621.163	88.2188	124.625	113.531	119.5	105.562	104.531	96.625					593.977	0.0751102		66.1	151	9230		151	3.63935
621.225	125.219	117.625	105.531	118.5	86.5625	102.531	77.625					594.332	0.0690196		66.2	151	9230		151	3.63409
621.288	111.219	106.625	120.531	112.5	126.562	111.531	93.625					594.688	0.0764153		66.3	152	9240		152	3.62908
621.351	115.219	125.625	112.531	121.5	106.562	88.5312	87.625					595.043	0.0781554		66.4	152	9270		152	3.62433
621.414	127.219	128.625	115.531	103.5	132.562	103.531	92.625					595.399	0.0825058		66.5	152	9280		152	3.61985
621.477	101.219	113.625	148.531	119.5	99.5625	84.5312	97.625					595.754	0.0829408		66.6	152	9250		152	3.61564
621.54	128.219	113.625	99.5312	100.5	97.5625	114.531	110.625					596.11	0.0885963		66.7	153	9270		153	3.61171
621.602	142.219	123.625	99.5312	130.5	102.562	107.531	99.625					596.465	0.0938168		66.8	152	9240		152	3.60804
621.665	106.219	92.625	114.531	114.5	104.562	107.531	95.625					596.82	0.0933817		66.9	153	9280		153	3.60462
621.728	109.219	126.625	105.531	118.5	101.562	112.531	104.625					597.175	0.0986022		67	153	9280		153	3.60144
621.791	116.219	117.625	103.531	115.5	110.562	99.5312	107.625					597.53	0.107738		67.1	154	9310		154	3.59848
621.854	136.219	114.625	112.531	125.5	110.562	109.531	89.625					597.886	0.115134		67.2	153	9340		153	3.59572
621.916	134.219	125.625	107.531	115.5	101.562	114.531	110.625					598.241	0.119919		67.3	153	9350		153	3.59312
621.979	113.219	110.625	99.5312	117.5	97.5625	108.531	98.625					598.596	0.12775		67.4	154	9330		154	3.59068
622.042	125.219	129.625	116.531	105.5	97.5625	119.531	104.625					598.951	0.136886		67.5	156	9380		156	3.58835
622.105	111.219	119.625	119.531	117.5	105.562	106.531	87.625					599.306	0.145151		67.6	154	9370		154	3.58611
622.168	134.219	114.625	124.531	127.5	108.562	124.531	103.625					599.66	0.151242		67.7	154	9340		154	3.58393
622.231	140.219	118.625	107.531	127.5	117.562	120.531	109.625					600.015	0.162553		67.8	154	9360		154	3.5818
622.293	124.219	110.625	110.531	123.5	128.562	114.531	78.625					600.37	0.172124		67.9	156	9430		156	3.57969
622.356	125.219	121.625	110.531	94.5	140.562	112.531	88.625					600.725	0.18735		68	156	9460		156	3.57757
622.419	111.219	102.625	126.531	129.5	116.562	102.531	102.625					601.08	0.189525		68.1	156	9410		156	3.57544
622.482	130.219	139.625	119.531	122.5	107.562	104.531	94.625					601.434	0.199096		68.2	155	9380		155	3.57328
622.545	145.219	134.625	106.531	100.5	120.562	139.531	82.625					601.789	0.212582		68.3	154	9350		154	3.57109
622.607	123.219	115.625	112.531	117.5	127.562	105.531	99.625					602.143	0.220413		68.4	157	9430		157	3.56884
622.67	118.219	113.625	103.531	127.5	116.562	119.531	114.625					602.498	0.235204		68.5	156	9420		156	3.56656
622.733	117.219	106.625	118.531	133.5	102.562	113.531	111.625					602.852	0.246515		68.6	156	9460		156	3.56422
622.796	125.219	116.625	101.531	128.5	112.562	114.531	98.625					603.207	0.249125		68.7	156	9410		156	3.56185
622.859	116.219	144.625	109.531	99.5	102.562	111.531	106.625					603.561	0.260436		68.8	156	9410		156	3.55945
622.921	152.219	136.625	124.531	119.5	114.562	112.531	85.625					603.915	0.266962		68.9	156	9410		156	3.55701
622.984	115.219	116.625	149.531	113.5	90.5625	103.531	83.625					604.27	0.272182		69	157	9430		157	3.55457
623.047	128.219	130.625	120.531	96.5	122.562	131.531	87.625					604.624	0.276533		69.1	157	9440		157	3.55212
623.11	132.219	137.625	136.531	123.5	117.562	119.531	98.625					604.978	0.294804		69.2	158	9460		158	3.54968
623.173	123.219	132.625	130.531	114.5	122.562	121.531	96.625					605.332	0.305245		69.3	159	9500		159	3.54725
623.236	132.219	136.625	125.531	114.5	130.562	89.5312	95.625					605.686	0.319166		69.4	159	9520		159	3.54486
623.298	118.219	130.625	138.531	122.5	121.562	117.531	113.625					606.041	0.329172		69.5	160	9520		160	3.54251
623.361	118.219	112.625	136.531	133.5	96.5625	115.531	96.625					606.395	0.344398		69.6	159	9490		159	3.54021
623.424	133.219	120.625	136.531	106.5	115.562	127.531	93.625					606.749	0.355709		69.7	160	9490		160	3.53796
623.487	138.219	146.625	132.531	130.5	122.562	127.531	110.625					607.102	0.368325		69.8	160	9540		160	3.53577
623.55	117.219	111.625	133.531	118.5	146.562	117.531	105.625					607.456	0.375721		69.9	160	9510		160	3.53366
623.612	127.219	142.625	124.531	140.5	139.562	104.531	113.625					607.81	0.389207		70	160	9520		160	3.53161
623.675	133.219	158.625	143.531	134.5	151.562	122.531	118.625					608.164	0.400083		70.1	162	9600		162	3.52965
623.738	144.219	181.625	147.531	137.5	130.562	146.531	114.625					608.518	0.409219		70.2	162	9590		162	3.52777
623.801	124.219	127.625	165.531	173.5	142.562	124.531	128.625					608.871	0.4214		70.3	162	9590		162	3.52597
623.863	169.219	142.625	170.531	178.5	158.562	134.531	132.625					609.225	0.436191		70.4	161	9550		161	3.52427
623.926	153.219	189.625	158.531	163.5	125.562	139.531	121.625					609.579	0.447502		70.5	163	9760		163	3.52267
623.989	163.219	168.625	177.531	167.5	168.562	137.531	136.625					609.932	0.464904		70.6	163	9840		163	3.52117
624.052	170.219	188.625	181.531	179.5	166.562	144.531	116.625					610.286	0.48274		70.7	164	9890		164	3.51978
624.115	186.219	176.625	217.531	176.5	173.562	175.531	165.625					610.639	0.489266		70.8	166	9980		166	3.51851
624.177	224.219	194.625	205.531	203.5	222.562	200.531	145.625					610.993	0.514063		70.9	164	9660		164	3.51736
624.24	239.219	215.625	217.531	212.5	208.562	175.531	183.625					611.346	0.535815		71	165	9650		165	3.51632
624.303	253.219	239.625	221.531	198.5	213.562	198.531	206.625					611.699	0.551041		71.1	166	9930		166	3.5154
624.366	257.219	285.625	279.531	247.5	224.562	241.531	191.625					612.053	0.570618		71.2	165	9710		165	3.51458
624.429	263.219	252.625	302.531	287.5	248.562	247.531	213.625					612.406	0.59237		71.3	164	9700		164	3.51386
624.491	316.219	287.625	283.531	309.5	291.562	249.531	220.625					612.759	0.616732		71.4	165	9680		165	3.51321
624.554	336.219	330.625	354.531	321.5	325.562	289.531	273.625					613.112	0.630218		71.5	166	9700		166	3.5126
624.617	348.219	383.625	374.531	377.5	337.562	320.531	255.625					613.465	0.654145		71.6	166	9710		166	3.512
624.68	420.219	392.625	409.531	419.5	376.562	343.531	300.625					613.818	0.665456		71.7	166	9680		166	3.51138
624.743	460.219	431.625	440.531	410.5	393.562	386.531	343.625					614.171	0.699389		71.8	167	9940		167	3.51068
624.805	524.219	499.625	467.531	466.5	482.562	403.531	386.625					614.524	0.70983		71.9	168	9990		168	3.50985
624.868	593.219	566.625	500.531	525.5	498.562	449.531	437.625					614.877	0.729407		72	168	10100		168	3.50886
624.931	581.219	522.625	585.531	534.5	486.562	483.531	418.625					615.23	0.759859		72.1	169	10100		169	3.50764
624.994	627.219	613.625	590.531	590.5	555.562	524.531	491.625					615.583	0.794662		72.2	169	10100		169	3.50614
625.056	690.219	623.625	687.531	577.5	594.562	573.531	486.625					615.936	0.820765		72.3	169	10100		169	3.50433
625.119	651.219	690.625	680.531	675.5	603.562	568.531	565.625					616.289	0.845127		72.4	169	10100		169	3.50216
625.182	733.219	735.625	723.531	665.5	654.562	611.531	548.625					616.641	0.866008		72.5	170	10200		170	3.4996
625.245	740.219	714.625	738.531	732.5	697.562	685.531	592.625					616.994	0.88776		72.6	170	10200		170	3.49664
625.308	807.219	765.625	798.531	772.5	730.562	665.531	683.625					617.346	0.897331		72.7	171	10200		171	3.49326
625.37	815.219	812.625	865.531	776.5	718.562	695.531	674.625					617.699	0.916908		72.8	171	10200		171	3.48948
625.433	865.219	844.625	795.531	837.5	753.562	681.531	652.625					618.052	0.933874		72.9	171	10200		171	3.48532
625.496	897.219	809.625	847.531	785.5	788.562	730.531	608.625					618.404	0.951711		73	171	10200		171	3.48079
625.559	832.219	814.625	831.531	807.5	788.562	749.531	668.625					618.756	0.953016		73.1	172	10300		172	3.47595
625.621	886.219	848.625	851.531	856.5	822.562	775.531	662.625					619.109	0.986079		73.2	172	10100		172	3.47084
625.684	897.219	843.625	875.531	841.5	757.562	762.531	680.625					619.461	0.981293		73.3	171	9990		171	3.46554
625.747	941.219	907.625	917.531	807.5	843.562	781.531	679.625					619.813	0.99478		73.4	172	10000		172	3.46009
625.81	914.219	868.625	887.531	873.5	834.562	783.531	705.625					620.166	0.989124		73.5	172	10000		172	3.45458
625.872	876.219	926.625	919.531	870.5	868.562	795.531	687.625					620.518	0.989124		73.6	176	10100		176	3.44906
625.935	928.219	934.625	930.531	892.5	822.562	785.531	705.625					620.87	1		73.7	177	10200		177	3.4436
625.998	911.219	945.625	938.531	838.5	884.562	798.531	741.625					621.222	0.99652		73.8	177	10200		177	3.43826
626.061	1024.22	954.625	960.531	926.5	835.562	797.531	757.625					621.574	0.985209		73.9	177	10200		177	3.43309
626.124	981.219	934.625	966.531	938.5	880.562	786.531	726.625					621.926	0.967807		74	178	10200		178	3.42814
626.186	1001.22	959.625	1027.53	981.5	825.562	864.531	768.625					622.278	0.966067		74.1	178	10200		178	3.42344
626.249	1060.22	981.625	933.531	1014.5	878.562	809.531	792.625					622.63	0.93866		74.2	179	10200		179	3.41901
626.312	1068.22	1031.62	1000.53	979.5	898.562	863.531	778.625					622.982	0.917778		74.3	179	10200		179	3.41485
626.375	1020.22	978.625	1064.53	971.5	916.562	835.531	817.625					623.334	0.909077		74.4	179	10200		179	3.41097
626.437	1066.22	1021.62	1051.53	1001.5	918.562	888.531	813.625					623.685	0.8895		74.5	179	10200		179	3.40736
626.5	988.219	1039.62	1013.53	935.5	984.562	865.531	783.625					624.037	0.871664		74.6	180	10300		180	3.40398
626.563	1081.22	1038.62	1018.53	1031.5	988.562	859.531	796.625					624.389	0.849042		74.7	175	10100		175	3.40082
626.626	1099.22	1046.62	984.531	996.5	957.562	852.531	823.625					624.74	0.812934		74.8	175	10100		175	3.39783
626.688	1126.22	1147.62	1068.53	1072.5	1006.56	906.531	868.625					625.092	0.798578		74.9	175	10100		175	3.39497
626.751	1212.22	1067.62	1086.53	1061.5	954.562	863.531	873.625					625.444	0.767255		75	181	10200		181	3.3922
626.814	1143.22	1082.62	1144.53	1097.5	1034.56	962.531	843.625					625.795	0.745068		75.1	180	10200		180	3.38946
626.877	1125.22	1087.62	1121.53	1085.5	1061.56	940.531	899.625					626.147	0.711135		75.2	181	10500		181	3.3867
626.939	1127.22	1075.62	1159.53	1096.5	1019.56	981.531	834.625					626.498	0.678942		75.3	183	10600		183	3.38388
627.002	1224.22	1168.62	1143.53	1136.5	1028.56	993.531	897.625					626.849	0.661106		75.4	180	10300		180	3.38092
627.065	1190.22	1096.62	1165.53	1094.5	1057.56	966.531	858.625					627.201	0.628478		75.5	179	10300		179	3.37778
627.128	1252.22	1272.62	1133.53	1182.5	1054.56	978.531	937.625					627.552	0.601941		75.6	180	10300		180	3.37438
627.19	1242.22	1178.62	1201.53	1060.5	1152.56	1010.53	913.625					627.903	0.571053		75.7	181	10300		181	3.37065
627.253	1229.22	1182.62	1186.53	1152.5	1063.56	949.531	878.625					628.254	0.5406		75.8	181	10300		181	3.36648
627.316	1208.22	1163.62	1174.53	1173.5	1082.56	1012.53	880.625					628.605	0.524504		75.9	182	10300		182	3.36177
627.379	1209.22	1207.62	1241.53	1111.5	1083.56	938.531	935.625					628.956	0.490571		76	184	10400		184	3.35639
627.441	1227.22	1208.62	1185.53	1105.5	1044.56	992.531	943.625					629.308	0.467514		76.1	182	10300		182	3.35014
627.504	1217.22	1247.62	1209.53	1207.5	1114.56	1000.53	894.625					629.659	0.445327		76.2	182	10300		182	3.34284
627.567	1257.22	1246.62	1237.53	1069.5	1063.56	932.531	933.625					630.009	0.42053		76.3	183	10400		183	3.33422
627.63	1332.22	1274.62	1207.53	1133.5	1088.56	992.531	913.625					630.36	0.401823		76.4	183	10400		183	3.32397
627.692	1356.22	1353.62	1365.53	1157.5	1069.56	980.531	852.625					630.711	0.372676		76.5	183	10400		183	3.31174
627.755	1436.22	1310.62	1399.53	1174.5	1164.56	983.531	862.625					631.062	0.355274		76.6	186	10500		186	3.29712
627.818	1411.22	1381.62	1351.53	1181.5	1066.56	1027.53	881.625					631.413	0.346139		76.7	186	10400		186	3.27963
627.88	1491.22	1306.62	1283.53	1169.5	1048.56	968.531	803.625					631.763	0.322647		76.8	184	10400		184	3.25875
627.943	1501.22	1439.62	1393.53	1203.5	1090.56	967.531	798.625					632.114	0.312206		76.9	187	10500		187	3.23392
628.006	1531.22	1488.62	1368.53	1209.5	1047.56	876.531	805.625					632.465	0.293064		77	187	10500		187	3.20454
628.069	1333.22	1347.62	1290.53	1153.5	1027.56	877.531	809.625					632.815	0.274357		77.1	189	10600		189	3.17
628.131	1434.22	1425.62	1408.53	1100.5	987.562	902.531	822.625					633.166	0.266092		77.2	190	10600		190	3.12969
628.194	2235.22	2273.62	2133.53	1543.5	1215.56	922.531	808.625					633.516	0.245645		77.3	190	10600		190	3.08304
628.257	2975.22	3148.62	2865.53	1855.5	1383.56	938.531	799.625					633.867	0.236074		77.4	190	10600		190	3.02951
628.32	2587.22	2700.62	2381.53	1702.5	1315.56	977.531	748.625					634.217	0.229113		77.5	190	10600		190	2.96867
628.382	1735.22	1725.62	1589.53	1240.5	1073.56	836.531	735.625					634.567	0.215192		77.6	191	10600		191	2.90018
628.445	3669.22	3654.62	3121.53	1978.5	1423.56	927.531	721.625					634.918	0.204751		77.7	191	10600		191	2.82385
628.508	10798.2	9895.62	8679.53	4161.5	2434.56	1106.53	776.625					635.268	0.192135		77.8	191	10600		191	2.73963
628.571	19808.2	16538.6	14697.5	6520.5	3457.56	1228.53	718.625					635.618	0.179084		77.9	192	10600		192	2.64766
628.633	22467.2	17887.6	16878.5	7230.5	3544.56	1265.53	686.625					635.968	0.171253		78	193	10600		193	2.54827
628.696	17113.2	12582.6	12080.5	5187.5	2523.56	950.531	596.625					636.318	0.159507		78.1	192	10600		192	2.442
628.759	7930.22	5328.62	5437.53	2446.5	1249.56	591.531	444.625					636.668	0.154287		78.2	193	10600		193	2.32956
628.821	2141.22	1352.62	1495.53	776.5	582.562	455.531	371.625					637.018	0.149067		78.3	193	10600		193	2.21186
628.884	668.219	713.625	671.531	536.5	452.562	366.531	295.625					637.368	0.140801		78.4	197	10700		197	2.08996
628.947	1051.22	964.625	885.531	580.5	421.562	345.531	303.625					637.718	0.130795		78.5	197	10700		197	1.96506
629.01	855.219	698.625	721.531	463.5	366.562	340.531	258.625					638.068	0.124269		78.6	198	10700		198	1.83846
629.072	383.219	385.625	370.531	366.5	316.562	329.531	278.625					638.418	0.119484
629.135	384.219	369.625	391.531	377.5	355.562	297.531	284.625					638.768	0.109478
629.198	442.219	410.625	384.531	395.5	306.562	324.531	276.625					639.118	0.103388
629.26	432.219	443.625	386.531	404.5	380.562	362.531	273.625					639.467	0.0981672
629.323	520.219	464.625	484.531	467.5	426.562	379.531	341.625					639.817	0.0903365
629.386	546.219	528.625	559.531	496.5	472.562	440.531	374.625					640.166	0.0903365
629.449	616.219	596.625	578.531	557.5	554.562	476.531	404.625					640.516	0.0803306
629.511	721.219	700.625	669.531	679.5	656.562	532.531	534.625					640.865	0.0794605
629.574	863.219	825.625	754.531	791.5	758.562	657.531	559.625					641.215	0.0764153
629.637	952.219	974.625	954.531	945.5	882.562	763.531	707.625					641.564	0.0711948
629.699	1218.22	1214.62	1163.53	1116.5	1032.56	951.531	791.625					641.914	0.0694547
629.762	1405.22	1484.62	1463.53	1409.5	1301.56	1139.53	995.625					642.263	0.0642342
629.825	1791.22	1708.62	1685.53	1641.5	1535.56	1407.53	1203.62					642.612	0.0629291
629.888	1988.22	1887.62	1969.53	1853.5	1776.56	1611.53	1329.62					642.961	0.061189
629.95	2253.22	2254.62	2126.53	2153.5	1944.56	1776.53	1455.62					643.311	0.0581437
630.013	2296.22	2232.62	2263.53	2140.5	2056.56	1885.53	1564.62					643.66	0.0542284
630.076	2335.22	2189.62	2281.53	2177.5	2039.56	1877.53	1663.62					644.009	0.0481378
630.138	2312.22	2317.62	2324.53	2199.5	2107.56	1943.53	1622.62					644.358	0.0485729
630.201	2306.22	2272.62	2215.53	2191.5	1973.56	1758.53	1661.62					644.707	0.0485729
630.264	2314.22	2180.62	2099.53	2056.5	1929.56	1758.53	1598.62					645.056	0.0433524
630.327	2083.22	2045.62	2029.53	1929.5	1813.56	1643.53	1497.62					645.405	0.0433524
630.389	2108.22	1934.62	1914.53	1899.5	1809.56	1614.53	1416.62					645.753	0.038132
630.452	1832.22	1873.62	1911.53	1842.5	1668.56	1560.53	1344.62					646.102	0.0363918
630.515	1815.22	1854.62	1748.53	1701.5	1612.56	1490.53	1324.62					646.451	0.0350867
630.577	1786.22	1719.62	1703.53	1608.5	1575.56	1430.53	1267.62					646.8	0.0333466
630.64	1611.22	1563.62	1636.53	1595.5	1397.56	1259.53	1195.62					647.148	0.0329115
630.703	1596.22	1538.62	1490.53	1381.5	1325.56	1257.53	1033.62					647.497	0.0307363
630.765	1521.22	1468.62	1459.53	1366.5	1316.56	1193.53	1048.62					647.845	0.027256
630.828	1466.22	1385.62	1369.53	1351.5	1245.56	1132.53	1026.62					648.194	0.0294312
630.891	1371.22	1268.62	1357.53	1211.5	1146.56	1015.53	980.625					648.542	0.0281261
630.954	1362.22	1225.62	1265.53	1199.5	1131.56	1068.53	944.625					648.891	0.0255159
631.016	1278.22	1186.62	1195.53	1120.5	1053.56	1036.53	893.625					649.239	0.0255159
631.079	1184.22	1141.62	1103.53	1100.5	1065.56	937.531	872.625					649.588	0.0246458
631.142	1212.22	1077.62	1127.53	1011.5	996.562	893.531	784.625					649.936	0.0220356
631.204	1084.22	1075.62	1065.53	977.5	929.562	869.531	752.625					650.284	0.0220356
631.267	1018.22	982.625	964.531	949.5	880.562	861.531	765.625					650.632	0.0211655
631.33	1002.22	918.625	934.531	917.5	805.562	783.531	685.625					650.98	0.0189903
631.392	991.219	916.625	851.531	855.5	791.562	746.531	603.625					651.328	0.0181202
631.455	947.219	824.625	872.531	763.5	762.562	708.531	628.625					651.676	0.0168151
631.518	856.219	764.625	777.531	750.5	723.562	668.531	545.625					652.024	0.0185553
631.58	754.219	745.625	765.531	729.5	629.562	615.531	536.625					652.372	0.0172502
631.643	725.219	704.625	759.531	660.5	605.562	528.531	511.625					652.72	0.01551
631.706	674.219	719.625	676.531	643.5	643.562	562.531	500.625					653.068	0.015075
631.768	623.219	635.625	627.531	604.5	591.562	526.531	452.625					653.416	0.01551
631.831	612.219	612.625	583.531	596.5	563.562	515.531	437.625					653.764	0.0137699
631.894	628.219	595.625	553.531	521.5	515.562	487.531	374.625					654.111	0.0133348
631.957	555.219	500.625	521.531	567.5	483.562	451.531	405.625					654.459	0.0128998
632.019	551.219	482.625	530.531	537.5	449.562	389.531	342.625					654.807	0.0107246
632.082	519.219	497.625	503.531	471.5	467.562	420.531	323.625					655.154	0.0094195
632.145	491.219	473.625	453.531	455.5	448.562	408.531	317.625					655.502	0.00854942
632.207	455.219	448.625	484.531	448.5	422.562	384.531	308.625					655.849	0.00898446
632.27	470.219	409.625	449.531	446.5	410.562	335.531	318.625					656.197	0.0094195
632.333	431.219	407.625	422.531	385.5	384.562	360.531	278.625					656.544	0.00985454
632.395	379.219	384.625	400.531	389.5	365.562	312.531	240.625					656.891	0.0094195
632.458	413.219	392.625	375.531	375.5	362.562	290.531	266.625					657.239	0.00854942
632.521	375.219	379.625	369.531	392.5	339.562	281.531	273.625					657.586	0.00898446
632.583	385.219	344.625	330.531	373.5	326.562	272.531	251.625					657.933	0.0094195
632.646	362.219	328.625	355.531	344.5	348.562	284.531	251.625					658.28	0.00811439
632.709	298.219	330.625	325.531	342.5	323.562	289.531	211.625					658.627	0.00898446
632.771	330.219	322.625	315.531	314.5	299.562	264.531	218.625					658.974	0.00898446
632.834	284.219	289.625	277.531	254.5	314.562	236.531	217.625					659.321	0.00854942
632.897	287.219	286.625	320.531	263.5	272.562	251.531	200.625					659.668	0.00811439
632.959	280.219	277.625	289.531	276.5	232.562	218.531	213.625					660.015	0.00680927
633.022	299.219	259.625	259.531	254.5	259.562	204.531	156.625					660.362	0.00637424
633.085	259.219	265.625	236.531	233.5	229.562	192.531	187.625					660.709	0.0059392
633.147	275.219	222.625	243.531	225.5	221.562	202.531	154.625					661.055	0.0059392
633.21	246.219	228.625	220.531	208.5	191.562	176.531	145.625					661.402	0.0059392
633.273	206.219	240.625	203.531	193.5	181.562	164.531	158.625					661.749	0.0059392
633.335	229.219	224.625	221.531	184.5	194.562	163.531	134.625					662.095	0.00550416
633.398	206.219	213.625	183.531	215.5	179.562	137.531	136.625					662.442	0.00550416
633.461	190.219	181.625	197.531	159.5	152.562	160.531	140.625					662.788	0.00550416
633.523	193.219	167.625	164.531	178.5	173.562	155.531	118.625					663.135	0.0059392
633.586	183.219	139.625	164.531	164.5	154.562	153.531	127.625					663.481	0.0059392
633.649	168.219	167.625	151.531	146.5	145.562	138.531	123.625					663.828	0.00550416
633.711	122.219	143.625	155.531	155.5	137.562	114.531	123.625					664.174	0.00550416
633.774	130.219	147.625	129.531	147.5	144.562	117.531	76.625					664.52	0.00506912
633.837	98.2188	131.625	119.531	120.5	101.562	99.5312	100.625					664.867	0.00506912
633.899	130.219	102.625	116.531	90.5	115.562	85.5312	91.625					665.213	0.00506912
633.962	88.2188	95.625	104.531	126.5	110.562	82.5312	83.625					665.559	0.00463409
634.024	73.2188	95.625	86.5312	77.5	97.5625	96.5312	83.625					665.905	0.00419905
634.087	80.2188	88.625	98.5312	106.5	105.562	61.5312	76.625					666.251	0.00376401
634.15	95.2188	80.625	106.531	73.5	84.5625	82.5312	68.625					666.597	0.00376401
634.212	75.2188	65.625	79.5312	62.5	86.5625	67.5312	51.625					666.943	0.00419905
634.275	58.2188	80.625	65.5312	54.5	81.5625	49.5312	51.625					667.289	0.00376401
634.338	55.2188	66.625	66.5312	66.5	69.5625	66.5312	59.625					667.635	0.00289394
634.4	56.2188	62.625	53.5312	47.5	59.5625	47.5312	42.625					667.98	0.00289394
634.463	53.2188	55.625	56.5312	45.5	62.5625	51.5312	50.625					668.326	0.00289394
634.526	47.2188	38.625	53.5312	54.5	52.5625	55.5312	46.625					668.672	0.00289394
634.588	43.2188	46.625	50.5312	63.5	44.5625	36.5312	30.625					669.018	0.00332897
634.651	37.2188	47.625	45.5312	49.5	46.5625	52.5312	38.625					669.363	0.00332897
634.714	42.2188	36.625	29.5312	43.5	45.5625	29.5312	22.625					669.709	0.00289394
634.776	40.2188	33.625	29.5312	43.5	41.5625	23.5312	29.625					670.054	0.00289394
634.839	33.2188	20.625	39.5312	35.5	55.5625	36.5312	34.625					670.4	0.00289394
634.901	48.2188	20.625	32.5312	34.5	46.5625	21.5312	26.625					670.745	0.0024589
634.964	29.2188	34.625	32.5312	47.5	24.5625	18.5312	34.625					671.09	0.0024589
635.027	29.2188	15.625	21.5312	14.5	45.5625	40.5312	25.625					671.436	0.00289394
635.089	24.2188	13.625	31.5312	32.5	20.5625	25.5312	29.625					671.781	0.00376401
635.152	10.2188	24.625	28.5312	39.5	33.5625	18.5312	18.625					672.126	0.00376401
635.215	23.2188	25.625	19.5312	11.5	35.5625	17.5312	26.625					672.471	0.00376401
635.277	23.2188	17.625	0.53125	22.5	43.5625	39.5312	28.625					672.817	0.00376401
635.34	7.21875	30.625	7.53125	8.5	45.5625	8.53125	16.625					673.162	0.00376401
635.403	16.2188	29.625	9.53125	34.5	33.5625	19.5312	11.625					673.507	0.00332897
635.465	9.21875	22.625	21.5312	29.5	29.5625	29.5312	19.625					673.852	0.00332897
635.528	24.2188	9.625	19.5312	5.5	26.5625	27.5312	17.625					674.197	0.00289394
635.59	16.2188	15.625	12.5312	30.5	33.5625	14.5312	14.625					674.541	0.0024589
635.653	11.2188	18.625	9.53125	29.5	26.5625	8.53125	23.625					674.886	0.0024589
635.716	8.21875	14.625	14.5312	25.5	22.5625	13.5312	14.625					675.231	0.00289394
635.778	11.2188	26.625	9.53125	13.5	25.5625	29.5312	3.625					675.576	0.00202386
635.841	3.21875	14.625	6.53125	20.5	10.5625	11.5312	40.625					675.921	0.00202386
635.904	14.2188	14.625	15.5312	16.5	25.5625	8.53125	17.625					676.265	0.0024589
635.966	13.2188	6.625	17.5312	13.5	16.5625	3.53125	22.625					676.61	0.00332897
636.029	24.2188	27.625	10.5312	7.5	22.5625	7.53125	7.625					676.954	0.00376401
636.091	-0.78125	23.625	-2.46875	19.5	22.5625	14.5312	27.625					677.299	0.00376401
636.154	-11.7812	14.625	13.5312	10.5	19.5625	13.5312	12.625					677.643	0.00332897
636.217	7.21875	13.625	15.5312	19.5	11.5625	15.5312	7.625					677.988	0.0024589
636.279	-3.78125	5.625	15.5312	14.5	22.5625	21.5312	10.625					678.332	0.0024589
636.342	-5.78125	9.625	22.5312	13.5	10.5625	17.5312	22.625					678.676	0.0024589
636.405	3.21875	22.625	3.53125	16.5	4.5625	17.5312	16.625					679.021	0.0024589
636.467	2.21875	-3.375	15.5312	18.5	15.5625	14.5312	22.625					679.365	0.00202386
636.53	5.21875	3.625	5.53125	8.5	15.5625	15.5312	5.625					679.709	0.00115378
636.592	4.21875	12.625	-6.46875	8.5	11.5625	10.5312	5.625					680.053	0.00158882
636.655	2.21875	-2.375	7.53125	21.5	13.5625	3.53125	12.625					680.397	0.00202386
636.718	9.21875	15.625	6.53125	4.5	19.5625	15.5312	18.625					680.741	0.0024589
636.78	-13.7812	3.625	-5.46875	10.5	22.5625	3.53125	16.625					681.085	0.00202386
636.843	9.21875	7.625	-3.46875	3.5	17.5625	10.5312	8.625					681.429	0.00158882
636.905	2.21875	15.625	-0.46875	17.5	21.5625	12.5312	10.625					681.773	0.00158882
636.968	-5.78125	11.625	3.53125	13.5	20.5625	7.53125	20.625					682.117	0.00158882
637.031	7.21875	3.625	5.53125	6.5	23.5625	1.53125	12.625					682.46	0.00115378
637.093	10.2188	5.625	-6.46875	-4.5	15.5625	12.5312	22.625					682.804	0.00158882
637.156	-1.78125	-3.375	10.5312	6.5	17.5625	8.53125	12.625					683.148	0.00115378
637.218	-4.78125	2.625	-8.46875	9.5	15.5625	5.53125	16.625					683.491	0.00115378
637.281	-3.78125	8.625	-4.46875	0.5	19.5625	7.53125	12.625					683.835	0.00158882
637.344	3.21875	11.625	-1.46875	3.5	5.5625	-3.46875	6.625					684.179	0.00115378
637.406	1.21875	14.625	-2.46875	16.5	17.5625	15.5312	15.625					684.522	0.00115378
637.469	7.21875	17.625	-1.46875	6.5	15.5625	7.53125	8.625					684.865	0.00158882
637.531	-5.78125	20.625	-1.46875	7.5	14.5625	-9.46875	6.625					685.209	0.00202386
637.594	-7.78125	10.625	-1.46875	8.5	11.5625	-2.46875	13.625					685.552	0.00202386
637.657	-1.78125	7.625	7.53125	1.5	18.5625	8.53125	16.625					685.895	0.00158882
637.719	-1.78125	10.625	7.53125	10.5	14.5625	0.53125	7.625					686.239	0.00158882
637.782	-4.78125	12.625	-15.4688	2.5	15.5625	-2.46875	15.625					686.582	0.00202386
637.844	-10.7812	7.625	-5.46875	11.5	14.5625	2.53125	9.625					686.925	0.00202386
637.907	11.2188	11.625	5.53125	11.5	16.5625	14.5312	3.625					687.268	0.00202386
637.97	-5.78125	7.625	-1.46875	2.5	23.5625	3.53125	13.625					687.611	0.00202386
638.032	1.21875	11.625	-3.46875	4.5	5.5625	9.53125	4.625					687.954	0.0024589
638.095	-4.78125	-5.375	-1.46875	14.5	12.5625	1.53125	6.625					688.297	0.0024589
638.157	1.21875	4.625	-1.46875	4.5	15.5625	12.5312	11.625					688.64	0.0024589
638.22	0.21875	7.625	-7.46875	-2.5	7.5625	9.53125	8.625					688.983	0.0024589
638.283	-3.78125	0.625	-3.46875	11.5	29.5625	10.5312	17.625					689.326	0.00202386
638.345	10.2188	-10.375	-1.46875	-1.5	16.5625	18.5312	5.625					689.668	0.00202386
638.408	-9.78125	3.625	-1.46875	-3.5	12.5625	-1.46875	16.625					690.011	0.00158882
638.47	-10.7812	3.625	-10.4688	7.5	11.5625	4.53125	4.625					690.354	0.00202386
638.533	-6.78125	5.625	5.53125	-6.5	10.5625	-2.46875	14.625					690.696	0.00202386
638.596	-12.7812	-5.375	2.53125	1.5	7.5625	6.53125	27.625					691.039	0.00158882
638.658	-4.78125	-9.375	2.53125	7.5	2.5625	0.53125	11.625					691.381	0.00115378
638.721	-9.78125	7.625	7.53125	-5.5	25.5625	9.53125	6.625					691.724	0.00115378
638.783	-0.78125	2.625	-7.46875	-11.5	10.5625	0.53125	14.625					692.066	0.000718747
638.846	-3.78125	3.625	-14.4688	11.5	16.5625	11.5312	11.625					692.409	0.00028371
638.908	-11.7812	-0.375	3.53125	16.5	10.5625	7.53125	11.625					692.751	0.000718747
638.971	-0.78125	-7.375	-2.46875	4.5	4.5625	3.53125	-1.375					693.093	0.00115378
639.034	1.21875	2.625	-4.46875	-3.5	0.5625	16.5312	12.625					693.435	0.00202386
639.096	-10.7812	5.625	3.53125	-0.5	9.5625	-4.46875	13.625					693.778	0.00202386
639.159	-6.78125	-12.375	-6.46875	-1.5	9.5625	-2.46875	18.625					694.12	0.00202386
639.221	9.21875	-6.375	9.53125	-4.5	7.5625	3.53125	5.625					694.462	0.00202386
639.284	-1.78125	-6.375	-15.4688	-5.5	1.5625	-0.46875	1.625					694.804	0.00202386
639.347	0.21875	0.625	-5.46875	6.5	2.5625	-0.46875	8.625					695.146	0.0024589
639.409	-5.78125	3.625	-12.4688	2.5	12.5625	6.53125	8.625					695.488	0.00202386
639.472	-13.7812	0.625	-1.46875	-8.5	12.5625	-7.46875	1.625					695.83	0.00115378
639.534	4.21875	3.625	-12.4688	-0.5	1.5625	-4.46875	9.625					696.171	0.00158882
639.597	-7.78125	4.625	0.53125	1.5	5.5625	10.5312	10.625					696.513	0.00202386
639.659	-16.7812	0.625	-7.46875	1.5	18.5625	15.5312	14.625					696.855	0.00202386
639.722	3.21875	3.625	-14.4688	0.5	10.5625	-4.46875	1.625					697.197	0.00202386
639.785	-10.7812	-4.375	-10.4688	-2.5	7.5625	2.53125	3.625					697.538	0.00202386
639.847	5.21875	-10.375	-6.46875	9.5	5.5625	-5.46875	10.625					697.88	0.00202386
639.91	-4.78125	-11.375	-11.4688	9.5	5.5625	-1.46875	18.625					698.221	0.00202386
639.972	-10.7812	-0.375	-22.4688	1.5	7.5625	2.53125	-3.375					698.563	0.00202386
640.035	-10.7812	4.625	-4.46875	-6.5	9.5625	7.53125	14.625					698.904	0.00158882
640.097	-12.7812	-5.375	0.53125	4.5	5.5625	11.5312	18.625					699.246	0.00158882
640.16	-2.78125	-7.375	-5.46875	7.5	11.5625	-3.46875	11.625					699.587	0.00158882
640.223	9.21875	-2.375	-6.46875	-0.5	11.5625	-2.46875	-1.375					699.928	0.00158882
640.285	4.21875	-4.375	-3.46875	1.5	15.5625	-3.46875	11.625					700.269	0.00158882
640.348	-6.78125	-6.375	-5.46875	-5.5	3.5625	5.53125	17.625					700.611	0.00158882
640.41	-3.78125	7.625	-5.46875	5.5	11.5625	2.53125	5.625					700.952	0.00158882
640.473	-13.7812	0.625	-7.46875	-5.5	4.5625	-9.46875	13.625					701.293	0.00115378
640.535	-1.78125	-10.375	-5.46875	2.5	9.5625	-4.46875	18.625					701.634	0.00115378
640.598	-4.78125	4.625	-2.46875	7.5	19.5625	-1.46875	0.625					701.975	0.00115378
640.66	-11.7812	0.625	-1.46875	-1.5	6.5625	1.53125	1.625					702.316	0.00115378
640.723	2.21875	-4.375	-12.4688	2.5	12.5625	6.53125	8.625					702.657	0.00158882
640.786	-8.78125	-7.375	-12.4688	-7.5	7.5625	-2.46875	-1.375					702.997	0.00158882
640.848	-6.78125	-10.375	-13.4688	-0.5	10.5625	-1.46875	9.625					703.338	0.00158882
640.911	-13.7812	8.625	-8.46875	-15.5	1.5625	-0.46875	7.625					703.679	0.00158882
640.973	1.21875	-3.375	-6.46875	-0.5	13.5625	-7.46875	8.625					704.02	0.00115378
641.036	-10.7812	1.625	-0.46875	10.5	-1.4375	-2.46875	3.625					704.36	0.00158882
641.098	-1.78125	-1.375	-24.4688	-8.5	11.5625	-5.46875	10.625					704.701	0.00202386
641.161	-7.78125	-4.375	-17.4688	-1.5	14.5625	2.53125	12.625					705.041	0.00202386
641.223	-10.7812	-11.375	-1.46875	2.5	3.5625	-14.4688	9.625					705.382	0.0024589
641.286	-8.78125	-15.375	-17.4688	4.5	8.5625	-8.46875	1.625					705.722	0.00202386
641.348	5.21875	-4.375	-17.4688	-4.5	1.5625	-4.46875	2.625					706.063	0.00202386
641.411	-13.7812	-0.375	-6.46875	-8.5	2.5625	1.53125	7.625					706.403	0.00158882
641.474	-4.78125	-3.375	-12.4688	9.5	4.5625	-7.46875	20.625					706.743	0.00158882
641.536	-2.78125	-9.375	-14.4688	-4.5	14.5625	-5.46875	-1.375					707.084	0.00158882
641.599	-2.78125	1.625	-7.46875	3.5	5.5625	-13.4688	10.625					707.424	0.00202386
641.661	-13.7812	2.625	-5.46875	4.5	-0.4375	5.53125	15.625					707.764	0.00202386
641.724	-6.78125	-4.375	-2.46875	-4.5	14.5625	-0.46875	9.625					708.104	0.00202386
641.786	2.21875	-3.375	-13.4688	13.5	4.5625	-3.46875	6.625					708.444	0.00202386
641.849	-6.78125	4.625	-4.46875	-0.5	12.5625	-1.46875	4.625					708.784	0.0024589
641.911	-7.78125	0.625	-13.4688	-12.5	8.5625	-4.46875	-2.375					709.124	0.0024589
641.974	-4.78125	-8.375	-7.46875	-9.5	8.5625	-7.46875	6.625					709.464	0.0024589
642.036	4.21875	-3.375	-7.46875	2.5	6.5625	-1.46875	-2.375					709.804	0.00202386
642.099	0.21875	-9.375	-14.4688	4.5	13.5625	-2.46875	4.625					710.144	0.00202386
642.162	2.21875	9.625	-15.4688	-6.5	7.5625	-11.4688	13.625					710.483	0.00202386
642.224	2.21875	-6.375	-11.4688	-5.5	-7.4375	-12.4688	1.625					710.823	0.00202386
642.287	-4.78125	1.625	-2.46875	-6.5	9.5625	-8.46875	14.625					711.163	0.0024589
642.349	-3.78125	-18.375	-11.4688	1.5	8.5625	-0.46875	-0.375					711.502	0.0024589
642.412	-8.78125	5.625	-13.4688	0.5	8.5625	1.53125	6.625					711.842	0.0024589
642.474	-13.7812	5.625	-4.46875	-2.5	20.5625	-6.46875	8.625					712.181	0.00202386
642.537	-5.78125	-11.375	-8.46875	-5.5	5.5625	-6.46875	10.625					712.521	0.00202386
642.599	2.21875	-8.375	-20.4688	-1.5	5.5625	2.53125	2.625					712.86	0.0024589
642.662	-1.78125	3.625	-13.4688	-10.5	7.5625	-2.46875	-1.375					713.2	0.0024589
642.724	-7.78125	0.625	-14.4688	7.5	2.5625	-7.46875	15.625					713.539	0.0024589
642.787	-12.7812	-8.375	-10.4688	4.5	-2.4375	-0.46875	4.625					713.878	0.0024589
642.849	-15.7812	-9.375	-13.4688	-6.5	2.5625	-17.4688	18.625					714.217	0.00202386
642.912	-0.78125	-13.375	-18.4688	-2.5	2.5625	-2.46875	7.625					714.556	0.00158882
642.974	-3.78125	-18.375	-5.46875	-6.5	3.5625	0.53125	13.625					714.896	0.00158882
643.037	0.21875	-8.375	-14.4688	-8.5	4.5625	0.53125	3.625					715.235	0.00158882
643.099	-2.78125	3.625	2.53125	-2.5	0.5625	-6.46875	1.625					715.574	0.00115378
643.162	-4.78125	-13.375	-7.46875	-5.5	4.5625	-22.4688	10.625					715.913	0.00115378
643.224	0.21875	-6.375	-13.4688	0.5	0.5625	-6.46875	1.625					716.251	0.00115378
643.287	-10.7812	-3.375	-8.46875	-10.5	3.5625	-6.46875	3.625					716.59	0.00115378
643.35	-4.78125	7.625	-4.46875	-3.5	-6.4375	-3.46875	7.625					716.929	0.00115378
643.412	3.21875	-0.375	-14.4688	-2.5	9.5625	-10.4688	5.625					717.268	0.00158882
643.475	-6.78125	13.625	-12.4688	-3.5	4.5625	-3.46875	8.625					717.607	0.00202386
643.537	-7.78125	-7.375	-10.4688	4.5	1.5625	-8.46875	10.625					717.945	0.00202386
643.6	2.21875	-3.375	-7.46875	-1.5	-3.4375	-2.46875	9.625					718.284	0.00158882
643.662	-11.7812	-9.375	-9.46875	-0.5	4.5625	-4.46875	9.625					718.622	0.00115378
643.725	0.21875	-2.375	-20.4688	-9.5	6.5625	-7.46875	-4.375					718.961	0.00115378
643.787	-2.78125	-9.375	-11.4688	-3.5	-8.4375	-8.46875	-7.375					719.299	0.00115378
643.85	-17.7812	-12.375	-12.4688	-5.5	5.5625	-10.4688	-0.375					719.638	0.00115378
643.912	-6.78125	-10.375	-20.4688	0.5	10.5625	0.53125	0.625					719.976	0.00115378
643.975	1.21875	-3.375	-13.4688	-14.5	6.5625	-7.46875	1.625					720.314	0.00115378
644.037	-2.78125	-7.375	-31.4688	-17.5	5.5625	5.53125	0.625					720.653	0.00158882
644.1	-7.78125	-3.375	-11.4688	4.5	3.5625	-8.46875	5.625					720.991	0.00202386
644.162	-9.78125	-9.375	-11.4688	-7.5	-1.4375	-15.4688	10.625					721.329	0.00202386
644.225	-19.7812	-15.375	-8.46875	-7.5	1.5625	1.53125	3.625					721.667	0.00158882
644.287	-15.7812	-2.375	-17.4688	-24.5	9.5625	-4.46875	3.625					722.005	0.00158882
644.35	2.21875	-0.375	-13.4688	-1.5	7.5625	-5.46875	-8.375					722.343	0.00158882
644.412	-5.78125	-9.375	-16.4688	-5.5	10.5625	-7.46875	3.625					722.681	0.00202386
644.475	6.21875	-12.375	-22.4688	-8.5	-5.4375	-13.4688	6.625					723.019	0.00202386
644.537	-5.78125	-6.375	-15.4688	-8.5	8.5625	-5.46875	3.625					723.357	0.00158882
644.6	-15.7812	-9.375	-10.4688	-9.5	3.5625	-13.4688	11.625					723.695	0.00115378
644.662	-11.7812	-4.375	-17.4688	-19.5	4.5625	-1.46875	3.625					724.032	0.000718747
644.725	-4.78125	-2.375	-22.4688	-4.5	3.5625	-11.4688	4.625					724.37	0.00115378
644.787	-8.78125	-14.375	-14.4688	-0.5	8.5625	-13.4688	-1.375					724.708	0.00115378
644.85	-3.78125	-1.375	-11.4688	9.5	10.5625	-14.4688	-0.375					725.045	0.00115378
644.912	-1.78125	-12.375	-22.4688	-8.5	12.5625	-6.46875	5.625					725.383	0.000718747
644.975	-18.7812	-8.375	-4.46875	-2.5	4.5625	-16.4688	7.625					725.72	0.000718747
645.037	-12.7812	-7.375	-19.4688	-13.5	18.5625	-15.4688	3.625					726.058	0.00115378
645.1	-1.78125	-4.375	-11.4688	-10.5	-5.4375	-4.46875	4.625					726.395	0.00115378
645.162	-5.78125	-3.375	-13.4688	-9.5	3.5625	-19.4688	11.625					726.733	0.00202386
645.225	-2.78125	-8.375	-24.4688	-2.5	-2.4375	-16.4688	5.625					727.07	0.00289394
645.287	-5.78125	-8.375	1.53125	-2.5	0.5625	-9.46875	7.625					727.407	0.0024589
645.35	-13.7812	-10.375	-10.4688	-2.5	1.5625	-9.46875	10.625					727.744	0.00202386
645.412	6.21875	-6.375	-4.46875	3.5	6.5625	-2.46875	8.625					728.081	0.00202386
645.475	-14.7812	-0.375	-22.4688	-7.5	-8.4375	-3.46875	8.625					728.418	0.00158882
645.537	8.21875	-9.375	-6.46875	-13.5	6.5625	-9.46875	0.625					728.756	0.00158882
645.6	-3.78125	-6.375	-3.46875	-18.5	7.5625	-2.46875	-3.375					729.093	0.00158882
645.662	-12.7812	-3.375	-13.4688	-8.5	-5.4375	10.5312	9.625					729.429	0.00202386
645.725	-2.78125	-8.375	-4.46875	-10.5	4.5625	-8.46875	-5.375					729.766	0.0024589
645.787	1.21875	-6.375	-19.4688	-13.5	-6.4375	-9.46875	10.625					730.103	0.0024589
645.85	-3.78125	-8.375	-16.4688	-8.5	3.5625	-12.4688	10.625					730.44	0.00202386
645.912	-5.78125	-9.375	-20.4688	-5.5	7.5625	-7.46875	2.625					730.777	0.00158882
645.975	-3.78125	1.625	-14.4688	-10.5	3.5625	-3.46875	5.625					731.113	0.00202386
646.037	-6.78125	3.625	-19.4688	-5.5	0.5625	-15.4688	4.625					731.45	0.00202386
646.099	-2.78125	-15.375	-20.4688	0.5	5.5625	-7.46875	10.625					731.787	0.00202386
646.162	-0.78125	-14.375	-10.4688	-22.5	-3.4375	3.53125	8.625					732.123	0.00202386
646.224	-1.78125	0.625	-13.4688	-4.5	2.5625	-3.46875	4.625					732.46	0.00202386
646.287	-2.78125	-4.375	-12.4688	-2.5	-1.4375	-9.46875	-4.375					732.796	0.00158882
646.349	-11.7812	-4.375	-12.4688	-3.5	6.5625	-7.46875	10.625					733.133	0.00158882
646.412	-7.78125	-14.375	-13.4688	-9.5	0.5625	-12.4688	1.625					733.469	0.00158882
646.474	-9.78125	-7.375	-15.4688	-4.5	-6.4375	-6.46875	8.625					733.805	0.00158882
646.537	-5.78125	-15.375	-14.4688	1.5	10.5625	-7.46875	-1.375					734.141	0.00158882
646.599	-0.78125	1.625	-23.4688	-8.5	4.5625	-11.4688	2.625					734.478	0.00158882
646.662	-4.78125	0.625	-16.4688	1.5	-1.4375	-14.4688	7.625					734.814	0.00115378
646.724	1.21875	-9.375	-15.4688	-15.5	-3.4375	-16.4688	1.625					735.15	0.00115378
646.787	2.21875	-9.375	-14.4688	-13.5	-6.4375	-16.4688	-4.375					735.486	0.00158882
646.849	0.21875	-0.375	-13.4688	-11.5	10.5625	-5.46875	6.625					735.822	0.00115378
646.912	-9.78125	-11.375	-23.4688	-11.5	6.5625	-10.4688	-0.375					736.158	0.00115378
646.974	-11.7812	-2.375	-17.4688	-2.5	-9.4375	-4.46875	-1.375					736.494	0.000718747
647.037	-6.78125	-7.375	-31.4688	-13.5	6.5625	-7.46875	6.625					736.829	0.000718747
647.099	-0.78125	-8.375	-5.46875	-13.5	-4.4375	-18.4688	2.625					737.165	0.000718747
647.161	-14.7812	-6.375	-15.4688	-3.5	7.5625	-16.4688	10.625					737.501	0.00115378
647.224	-9.78125	-4.375	-10.4688	-8.5	-3.4375	-9.46875	6.625					737.837	0.00158882
647.286	-7.78125	-16.375	-12.4688	-15.5	3.5625	-5.46875	1.625					738.172	0.00158882
647.349	3.21875	-4.375	-17.4688	-1.5	2.5625	-3.46875	0.625					738.508	0.00115378
647.411	-8.78125	-11.375	0.53125	-5.5	4.5625	-1.46875	7.625					738.843	0.000718747
647.474	-2.78125	-13.375	-8.46875	-3.5	3.5625	-10.4688	-2.375					739.179	0.000718747
647.536	-5.78125	-3.375	-7.46875	-2.5	4.5625	-0.46875	4.625					739.514	0.00115378
647.599	-9.78125	-5.375	-18.4688	-8.5	0.5625	-7.46875	-5.375					739.85	0.000718747
647.661	-2.78125	-9.375	-24.4688	-14.5	-0.4375	-18.4688	16.625					740.185	0.00115378
647.724	2.21875	-5.375	-8.46875	-14.5	0.5625	-12.4688	7.625					740.52	0.00158882
647.786	1.21875	-2.375	-20.4688	-18.5	11.5625	-10.4688	2.625					740.856	0.00115378
647.849	-0.78125	-1.375	-13.4688	-7.5	4.5625	-4.46875	15.625					741.191	0.00115378
647.911	-2.78125	-7.375	-13.4688	-11.5	7.5625	-20.4688	8.625					741.526	0.00115378
647.973	-6.78125	-9.375	-11.4688	-2.5	11.5625	-21.4688	6.625					741.861	0.00158882
648.036	-3.78125	-17.375	-24.4688	-3.5	7.5625	-12.4688	0.625					742.196	0.00202386
648.098	-2.78125	-21.375	-9.46875	-3.5	-7.4375	-10.4688	3.625					742.531	0.00202386
648.161	-1.78125	-5.375	-13.4688	-14.5	-0.4375	-10.4688	-8.375					742.866	0.00158882
648.223	-2.78125	-0.375	-17.4688	-12.5	8.5625	-19.4688	6.625					743.201	0.00115378
648.286	-8.78125	-6.375	-23.4688	-7.5	8.5625	-9.46875	-2.375					743.535	0.000718747
648.348	-10.7812	-3.375	-17.4688	-2.5	-1.4375	-12.4688	3.625					743.87	0.00115378
648.411	-6.78125	-15.375	-9.46875	-14.5	4.5625	-9.46875	2.625					744.205	0.000718747
648.473	-0.78125	-7.375	-21.4688	-24.5	8.5625	-11.4688	7.625					744.54	0.00115378
648.535	-6.78125	-0.375	-16.4688	-5.5	6.5625	-20.4688	4.625					744.874	0.00115378
648.598	-4.78125	2.625	-27.4688	-0.5	13.5625	-2.46875	-5.375					745.209	0.00115378
648.66	-7.78125	-10.375	-20.4688	-17.5	-3.4375	-6.46875	1.625					745.543	0.00115378
648.723	-11.7812	-15.375	-6.46875	-13.5	2.5625	-12.4688	-1.375					745.878	0.00158882
648.785	-1.78125	-6.375	-23.4688	-4.5	7.5625	-13.4688	4.625					746.212	0.00115378
648.848	6.21875	-9.375	-12.4688	-10.5	1.5625	-6.46875	7.625					746.547	0.00115378
648.91	4.21875	-7.375	-2.46875	-2.5	-3.4375	-13.4688	6.625					746.881	0.00115378
648.973	-6.78125	-7.375	-11.4688	-13.5	3.5625	-13.4688	1.625					747.215	0.00115378
649.035	-3.78125	-21.375	-15.4688	-12.5	0.5625	-8.46875	0.625					747.549	0.00115378
649.097	-15.7812	-6.375	-9.46875	-10.5	-2.4375	-14.4688	3.625					747.883	0.00115378
649.16	-10.7812	-8.375	-4.46875	-16.5	2.5625	-10.4688	9.625					748.218	0.000718747
649.222	-5.78125	-7.375	-10.4688	-10.5	6.5625	-11.4688	5.625					748.552	0.000718747
649.285	3.21875	-5.375	-19.4688	-13.5	5.5625	-9.46875	3.625					748.886	0.000718747
649.347	-2.78125	-4.375	-12.4688	-13.5	11.5625	-10.4688	3.625					749.22	0.000718747
649.41	-1.78125	-12.375	-12.4688	-1.5	-6.4375	-7.46875	11.625					749.553	0.00115378
649.472	4.21875	-11.375	-20.4688	-13.5	-1.4375	-27.4688	0.625					749.887	0.00115378
649.534	-6.78125	-9.375	-12.4688	-13.5	3.5625	-11.4688	8.625					750.221	0.00115378
649.597	-4.78125	-8.375	-19.4688	-19.5	5.5625	-14.4688	1.625					750.555	0.00115378
649.659	4.21875	-4.375	-25.4688	-14.5	1.5625	-10.4688	8.625					750.888	0.00115378
649.722	3.21875	-17.375	-19.4688	-11.5	1.5625	-10.4688	2.625					751.222	0.00115378
649.784	-5.78125	-6.375	-13.4688	-10.5	0.5625	-8.46875	12.625					751.556	0.00115378
649.847	-5.78125	-5.375	-17.4688	-17.5	-5.4375	-9.46875	2.625					751.889	0.00158882
649.909	6.21875	-5.375	-13.4688	-4.5	2.5625	-1.46875	11.625					752.223	0.00158882
649.971	3.21875	-8.375	-10.4688	-4.5	3.5625	-11.4688	3.625					752.556	0.00158882
650.034	-9.78125	-8.375	-22.4688	-12.5	-3.4375	-15.4688	6.625					752.89	0.00202386
650.096	-1.78125	-3.375	-9.46875	-5.5	2.5625	-19.4688	5.625					753.223	0.00158882
650.159	-6.78125	-7.375	-10.4688	-15.5	-9.4375	-12.4688	5.625					753.556	0.00202386
650.221	-0.78125	-9.375	-12.4688	-4.5	-0.4375	-4.46875	-3.375					753.889	0.00202386
650.284	-2.78125	-11.375	-24.4688	-21.5	-4.4375	-5.46875	7.625					754.223	0.00202386
650.346	1.21875	6.625	-26.4688	-15.5	1.5625	-11.4688	12.625					754.556	0.00158882
650.408	-2.78125	-2.375	-9.46875	-15.5	7.5625	-10.4688	-7.375					754.889	0.00202386
650.471	-5.78125	-4.375	-9.46875	-12.5	9.5625	-8.46875	1.625					755.222	0.00202386
650.533	2.21875	-2.375	-9.46875	-23.5	2.5625	-13.4688	-5.375					755.555	0.00158882
650.596	-14.7812	-0.375	-23.4688	-5.5	2.5625	-4.46875	-0.375					755.888	0.00115378
650.658	-8.78125	-0.375	-12.4688	-14.5	-2.4375	-6.46875	-5.375					756.221	0.00115378
650.72	3.21875	-10.375	-18.4688	-14.5	5.5625	-9.46875	1.625					756.553	0.000718747
650.783	-1.78125	-3.375	-17.4688	-2.5	-2.4375	-7.46875	-0.375					756.886	0.000718747
650.845	6.21875	3.625	-19.4688	-8.5	-3.4375	-8.46875	0.625					757.219	0.000718747
650.908	2.21875	-0.375	-14.4688	-0.5	10.5625	-11.4688	12.625					757.551	0.00115378
650.97	-10.7812	-9.375	-22.4688	-8.5	10.5625	-20.4688	2.625					757.884	0.00115378
651.033	3.21875	-4.375	-21.4688	-10.5	-2.4375	-14.4688	-3.375					758.217	0.00158882
651.095	-6.78125	-13.375	-16.4688	-22.5	-1.4375	-9.46875	5.625					758.549	0.00115378
651.157	-13.7812	-6.375	-10.4688	-1.5	5.5625	-10.4688	-2.375					758.882	0.000718747
651.22	-8.78125	-4.375	-13.4688	2.5	3.5625	2.53125	-2.375					759.214	0.000718747
651.282	-2.78125	-13.375	-20.4688	-8.5	0.5625	-5.46875	3.625					759.546	0.00115378
651.345	-5.78125	-2.375	-16.4688	-9.5	-7.4375	-22.4688	3.625					759.879	0.00158882
651.407	-9.78125	-15.375	-10.4688	-17.5	0.5625	-8.46875	3.625					760.211	0.00158882
651.469	-4.78125	-9.375	-11.4688	-7.5	-9.4375	-18.4688	1.625					760.543	0.00158882
651.532	4.21875	-9.375	-19.4688	-6.5	4.5625	-9.46875	3.625					760.875	0.00202386
651.594	-6.78125	-18.375	-19.4688	-15.5	-7.4375	-22.4688	-0.375					761.207	0.00202386
651.657	-6.78125	-19.375	-14.4688	-6.5	5.5625	-1.46875	-3.375					761.539	0.00158882
651.719	14.2188	-10.375	-6.46875	-2.5	-3.4375	-7.46875	-0.375					761.871	0.00202386
651.781	-16.7812	-4.375	-23.4688	-18.5	0.5625	-8.46875	0.625					762.203	0.00202386
651.844	-13.7812	-7.375	-12.4688	-10.5	-1.4375	-2.46875	2.625					762.535	0.00158882
651.906	8.21875	-10.375	-16.4688	-1.5	0.5625	-3.46875	11.625					762.867	0.00202386
651.969	0.21875	-0.375	-17.4688	-17.5	4.5625	-12.4688	-6.375					763.199	0.00202386
652.031	-9.78125	-10.375	-19.4688	-13.5	0.5625	-4.46875	5.625					763.531	0.00202386
652.093	-4.78125	-6.375	-25.4688	-16.5	2.5625	-19.4688	-6.375					763.862	0.00202386
652.156	-0.78125	-11.375	-12.4688	-20.5	0.5625	-3.46875	-0.375					764.194	0.00202386
652.218	-5.78125	-6.375	-9.46875	-12.5	-6.4375	-10.4688	10.625					764.525	0.00202386
652.281	-8.78125	-15.375	-17.4688	-17.5	-5.4375	-9.46875	3.625					764.857	0.00202386
652.343	4.21875	-15.375	-12.4688	-15.5	-6.4375	-17.4688	5.625					765.188	0.00202386
652.405	-0.78125	-6.375	-14.4688	-7.5	-2.4375	-5.46875	2.625					765.52	0.00158882
652.468	-14.7812	-15.375	-4.46875	-11.5	-2.4375	-9.46875	0.625					765.851	0.00158882
652.53	-7.78125	-10.375	-13.4688	-10.5	4.5625	-17.4688	4.625					766.183	0.00158882
652.593	-12.7812	-12.375	-8.46875	-16.5	-3.4375	-8.46875	9.625					766.514	0.00158882
652.655	-0.78125	-10.375	-12.4688	-15.5	0.5625	-13.4688	6.625					766.845	0.00202386
652.717	3.21875	-16.375	-28.4688	-16.5	2.5625	-8.46875	11.625					767.176	0.00202386
652.78	1.21875	-7.375	-10.4688	-10.5	0.5625	-8.46875	-2.375					767.507	0.0024589
652.842	-9.78125	-5.375	-13.4688	-11.5	-0.4375	-13.4688	-2.375					767.838	0.0024589
652.904	2.21875	-7.375	-18.4688	-5.5	-12.4375	-7.46875	1.625					768.169	0.00158882
652.967	-1.78125	-9.375	-11.4688	-17.5	7.5625	-13.4688	1.625					768.5	0.00158882
653.029	-7.78125	-10.375	-15.4688	-15.5	-3.4375	-8.46875	-6.375					768.831	0.00202386
653.092	1.21875	-14.375	-18.4688	-6.5	3.5625	-5.46875	3.625					769.162	0.00158882
653.154	-6.78125	0.625	-20.4688	-10.5	0.5625	-7.46875	5.625					769.493	0.00158882
653.216	4.21875	1.625	-22.4688	-10.5	-7.4375	-13.4688	-1.375					769.824	0.00158882
653.279	-4.78125	-7.375	-4.46875	-7.5	-0.4375	-11.4688	3.625					770.154	0.00158882
653.341	2.21875	-7.375	-20.4688	-7.5	-10.4375	-12.4688	-6.375					770.485	0.00115378
653.403	-0.78125	-9.375	-0.46875	-10.5	3.5625	-18.4688	6.625					770.815	0.00115378
653.466	-3.78125	-11.375	-12.4688	-24.5	4.5625	-16.4688	-6.375					771.146	0.00115378
653.528	-4.78125	-15.375	-19.4688	-14.5	-5.4375	-8.46875	4.625					771.476	0.00115378
653.591	-2.78125	-10.375	-12.4688	-4.5	-0.4375	-7.46875	-1.375					771.807	0.000718747
653.653	3.21875	-4.375	-19.4688	-16.5	-0.4375	-5.46875	3.625					772.137	0.00115378
653.715	-12.7812	-6.375	-13.4688	-9.5	3.5625	-14.4688	0.625					772.468	0.00158882
653.778	-13.7812	-14.375	-14.4688	-15.5	-0.4375	1.53125	5.625					772.798	0.00202386
653.84	1.21875	-1.375	-14.4688	-16.5	-4.4375	-21.4688	8.625					773.128	0.00202386
653.902	-5.78125	-9.375	-0.46875	-1.5	-3.4375	-10.4688	1.625					773.458	0.00158882
653.965	-9.78125	-12.375	-9.46875	-15.5	2.5625	-26.4688	6.625					773.788	0.00158882
654.027	-5.78125	-12.375	-12.4688	-14.5	5.5625	-1.46875	2.625					774.118	0.00115378
654.09	-13.7812	-11.375	-10.4688	-6.5	8.5625	-13.4688	-9.375					774.448	0.00158882
654.152	-13.7812	2.625	-10.4688	-17.5	2.5625	-13.4688	1.625					774.778	0.00115378
654.214	2.21875	-17.375	-12.4688	-15.5	2.5625	-7.46875	-4.375					775.108	0.00115378
654.277	-5.78125	-11.375	-18.4688	7.5	3.5625	-2.46875	0.625					775.438	0.00158882
654.339	0.21875	-15.375	-8.46875	-11.5	5.5625	-2.46875	1.625					775.768	0.00115378
654.401	-3.78125	-1.375	-18.4688	-10.5	-3.4375	-12.4688	-5.375					776.098	0.00115378
654.464	-0.78125	-7.375	-16.4688	-9.5	-2.4375	-8.46875	-8.375					776.427	0.00158882
654.526	-7.78125	-16.375	-7.46875	-19.5	0.5625	-11.4688	-4.375					776.757	0.00158882
654.588	2.21875	-24.375	-3.46875	-23.5	-7.4375	-10.4688	5.625					777.087	0.00158882
654.651	-8.78125	-6.375	-12.4688	-22.5	3.5625	-18.4688	10.625					777.416	0.00115378
654.713	-7.78125	-8.375	-12.4688	-10.5	3.5625	-7.46875	-1.375					777.746	0.00115378
654.776	-2.78125	-7.375	-10.4688	-25.5	-4.4375	-5.46875	-6.375					778.075	0.00158882
654.838	-3.78125	-15.375	-21.4688	-7.5	-8.4375	-9.46875	1.625					778.405	0.00202386
654.9	-1.78125	-0.375	-13.4688	-21.5	2.5625	-2.46875	-0.375					778.734	0.00202386
654.963	4.21875	-16.375	-19.4688	-6.5	1.5625	-2.46875	-8.375					779.063	0.00158882
655.025	-3.78125	-21.375	-9.46875	-10.5	-10.4375	-5.46875	-4.375					779.392	0.00158882
655.087	1.21875	-10.375	-11.4688	-17.5	0.5625	-15.4688	4.625					779.722	0.00158882
655.15	-5.78125	-12.375	-19.4688	-10.5	-7.4375	-5.46875	3.625					780.051	0.00158882
655.212	-6.78125	-4.375	-15.4688	-18.5	-5.4375	-7.46875	5.625					780.38	0.00115378
655.274	4.21875	-7.375	-12.4688	-9.5	0.5625	-17.4688	-9.375					780.709	0.00115378
655.337	-7.78125	-9.375	-10.4688	-6.5	-12.4375	-6.46875	-12.375					781.038	0.00115378
655.399	1.21875	2.625	-14.4688	-11.5	-5.4375	-14.4688	-2.375					781.367	0.00158882
655.461	-1.78125	-19.375	-7.46875	-13.5	-2.4375	-7.46875	-3.375					781.696	0.00115378
655.524	9.21875	-17.375	-14.4688	-10.5	-8.4375	-16.4688	-5.375					782.024	0.00115378
655.586	1.21875	-8.375	-13.4688	-18.5	-0.4375	-13.4688	-9.375					782.353	0.00158882
655.648	1.21875	-18.375	-13.4688	-9.5	3.5625	-10.4688	9.625					782.682	0.00158882
655.711	-10.7812	-13.375	-19.4688	-4.5	-3.4375	-8.46875	1.625					783.01	0.00158882
655.773	-12.7812	-4.375	-16.4688	-3.5	2.5625	-0.46875	2.625					783.339	0.00115378
655.835	5.21875	-19.375	-19.4688	-8.5	0.5625	-8.46875	-5.375					783.668	0.00158882
655.898	6.21875	-13.375	-14.4688	-9.5	1.5625	-20.4688	-1.375					783.996	0.00158882
655.96	6.21875	-5.375	-22.4688	-7.5	1.5625	-5.46875	-10.375					784.324	0.00158882
656.022	-12.7812	-14.375	-13.4688	-9.5	-1.4375	-13.4688	-7.375					784.653	0.00158882
656.085	-2.78125	-5.375	-17.4688	-9.5	1.5625	-7.46875	1.625					784.981	0.00158882
656.147	-2.78125	-7.375	-14.4688	-10.5	-3.4375	-14.4688	-3.375					785.309	0.00202386
656.209	-4.78125	-11.375	-7.46875	-5.5	-0.4375	-2.46875	-11.375					785.638	0.00202386
656.272	-0.78125	-8.375	-11.4688	-5.5	-8.4375	-18.4688	1.625					785.966	0.0024589
656.334	-0.78125	7.625	-22.4688	-19.5	-9.4375	-18.4688	-3.375					786.294	0.0024589
656.396	1.21875	-13.375	-8.46875	-21.5	-1.4375	-16.4688	-8.375					786.622	0.0024589
656.459	3.21875	-7.375	-12.4688	-12.5	-1.4375	-4.46875	21.625					786.95	0.00289394
656.521	7.21875	-5.375	-24.4688	-6.5	-3.4375	-12.4688	-7.375					787.278	0.0024589
656.583	-7.78125	-7.375	-11.4688	-18.5	0.5625	-4.46875	3.625					787.606	0.00289394
656.646	-8.78125	-5.375	-16.4688	-2.5	-3.4375	-21.4688	5.625					787.934	0.0024589
656.708	-1.78125	-12.375	-15.4688	-13.5	-4.4375	-11.4688	-4.375					788.262	0.00202386
656.77	-3.78125	-16.375	-14.4688	-6.5	1.5625	-16.4688	-11.375					788.589	0.00202386
656.833	-8.78125	-7.375	-12.4688	-10.5	-8.4375	-14.4688	-1.375					788.917	0.00202386
656.895	-7.78125	-5.375	-8.46875	-8.5	-4.4375	-6.46875	-5.375					789.245	0.00202386
656.957	3.21875	-3.375	-14.4688	-12.5	-9.4375	-14.4688	0.625					789.572	0.00158882
657.02	-8.78125	-17.375	-21.4688	-8.5	-9.4375	0.53125	-7.375					789.9	0.00158882
657.082	1.21875	-19.375	-22.4688	-15.5	-6.4375	-9.46875	-0.375					790.227	0.00158882
657.144	-4.78125	-11.375	-27.4688	-14.5	-13.4375	-6.46875	-10.375					790.555	0.00115378
657.207	-9.78125	-9.375	-15.4688	-18.5	-0.4375	-4.46875	4.625					790.882	0.000718747
657.269	2.21875	-9.375	-10.4688	-17.5	5.5625	-12.4688	-11.375					791.209	0.00115378
657.331	0.21875	-15.375	-1.46875	-17.5	-5.4375	-2.46875	-6.375					791.537	0.00115378
657.394	-9.78125	-11.375	-20.4688	-4.5	-4.4375	-13.4688	-5.375					791.864	0.000718747
657.456	4.21875	-12.375	-9.46875	-10.5	-5.4375	-5.46875	-5.375					792.191	0.000718747
657.518	-5.78125	-11.375	-2.46875	-7.5	0.5625	-9.46875	2.625					792.518	0.00115378
657.581	-7.78125	-16.375	-18.4688	-10.5	2.5625	-12.4688	-3.375					792.845	0.00158882
657.643	-8.78125	-11.375	-16.4688	-23.5	6.5625	-5.46875	7.625					793.172	0.00202386
657.705	-5.78125	-6.375	-14.4688	-8.5	-3.4375	-18.4688	-7.375					793.499	0.00202386
657.768	-7.78125	-9.375	-21.4688	-5.5	-1.4375	-5.46875	-2.375					793.826	0.00202386
657.83	-1.78125	-9.375	-18.4688	-11.5	9.5625	-5.46875	-5.375					794.153	0.00158882
657.892	-2.78125	-4.375	-31.4688	-11.5	-1.4375	-8.46875	-5.375					794.48	0.00158882
657.955	-9.78125	-17.375	-10.4688	-19.5	-0.4375	-5.46875	-2.375					794.807	0.00158882
658.017	-6.78125	-12.375	-10.4688	-14.5	-5.4375	-8.46875	-3.375					795.133	0.00202386
658.079	-6.78125	-7.375	-16.4688	-6.5	-3.4375	1.53125	-16.375					795.46	0.00202386
658.141	-14.7812	2.625	-15.4688	-10.5	1.5625	-9.46875	-16.375					795.787	0.00202386
658.204	-2.78125	-23.375	-20.4688	-14.5	-9.4375	-9.46875	-3.375					796.113	0.00202386
658.266	1.21875	-14.375	-20.4688	-15.5	2.5625	-11.4688	-5.375					796.44	0.00202386
658.328	-6.78125	-9.375	-22.4688	-20.5	-2.4375	-10.4688	6.625					796.766	0.00202386
658.391	-8.78125	-18.375	-6.46875	-14.5	-6.4375	-8.46875	-11.375					797.092	0.00202386
658.453	-3.78125	-10.375	-14.4688	-5.5	-3.4375	-13.4688	-4.375					797.419	0.00202386
658.515	9.21875	-1.375	-14.4688	-4.5	-2.4375	-10.4688	-10.375					797.745	0.00202386
658.578	-11.7812	-8.375	-18.4688	-11.5	4.5625	-1.46875	-4.375					798.071	0.00202386
658.64	-4.78125	-5.375	-19.4688	-11.5	-5.4375	-3.46875	-14.375					798.397	0.00158882
658.702	1.21875	-16.375	-21.4688	-14.5	-13.4375	-10.4688	6.625					798.723	0.00158882
658.764	-4.78125	-12.375	-10.4688	-5.5	1.5625	-8.46875	-1.375					799.049	0.00158882
658.827	-16.7812	0.625	-8.46875	-18.5	-0.4375	-11.4688	2.625					799.375	0.00202386
658.889	-10.7812	-9.375	-6.46875	-8.5	2.5625	-7.46875	-15.375					799.701	0.00202386
658.951	0.21875	-15.375	-14.4688	-7.5	2.5625	-15.4688	-3.375					800.027	0.00202386
659.014	-0.78125	-3.375	-14.4688	-10.5	-0.4375	-17.4688	4.625					800.353	0.00202386
659.076	-12.7812	-8.375	-13.4688	-19.5	-7.4375	-14.4688	-7.375					800.679	0.00202386
659.138	3.21875	-18.375	-10.4688	4.5	2.5625	-4.46875	-7.375					801.005	0.00202386
659.201	-6.78125	-9.375	-14.4688	-5.5	-7.4375	-16.4688	-11.375					801.33	0.00158882
659.263	-3.78125	-9.375	-10.4688	-26.5	-9.4375	-8.46875	1.625					801.656	0.00158882
659.325	-4.78125	-11.375	-17.4688	-16.5	6.5625	-12.4688	-15.375					801.982	0.00115378
659.387	-17.7812	-8.375	-16.4688	-17.5	5.5625	-5.46875	-7.375					802.307	0.00115378
659.45	1.21875	-9.375	-16.4688	-3.5	-17.4375	-1.46875	-13.375					802.632	0.00158882
659.512	-4.78125	-10.375	-16.4688	-12.5	2.5625	-8.46875	-1.375					802.958	0.00158882
659.574	4.21875	-16.375	-13.4688	-14.5	-1.4375	-14.4688	-6.375					803.283	0.00115378
659.637	-10.7812	-14.375	-5.46875	-12.5	-5.4375	-17.4688	5.625					803.609	0.00115378
659.699	-9.78125	-5.375	-1.46875	-11.5	5.5625	-11.4688	-10.375					803.934	0.00158882
659.761	-12.7812	-7.375	-16.4688	-10.5	-3.4375	-8.46875	-9.375					804.259	0.00158882
659.823	4.21875	-4.375	-15.4688	-17.5	-5.4375	-9.46875	-12.375					804.584	0.00115378
659.886	-10.7812	-1.375	-7.46875	-12.5	-3.4375	-15.4688	-6.375					804.909	0.00115378
659.948	-5.78125	-9.375	-19.4688	-14.5	-10.4375	-15.4688	1.625					805.234	0.00158882
660.01	-4.78125	-0.375	-22.4688	-13.5	-0.4375	-16.4688	-12.375					805.559	0.00158882
660.073	-6.78125	-5.375	-12.4688	-8.5	-6.4375	-1.46875	-6.375					805.884	0.00115378
660.135	-3.78125	-5.375	-22.4688	-5.5	0.5625	-8.46875	-9.375					806.209	0.00115378
												806.534	0.00158882
												806.859	0.00202386
												807.183	0.00202386
												807.508	0.0024589
												807.833	0.00202386
												808.157	0.00158882
												808.482	0.00115378
												808.806	0.00115378
												809.131	0.00158882
												809.455	0.00158882
												809.779	0.00202386
												810.103	0.00202386
												810.428	0.00202386
												810.752	0.00202386
												811.076	0.00202386
												811.4	0.00115378
												811.724	0.00115378
												812.048	0.00115378
												812.372	0.00115378
												812.695	0.00158882
												813.019	0.00202386
												813.343	0.00202386
												813.666	0.00202386
												813.99	0.00202386
												814.314	0.00202386
												814.637	0.00202386
												814.96	0.00158882
												815.284	0.00158882
												815.607	0.00158882
												815.93	0.00202386
												816.254	0.00202386
												816.577	0.00158882
												816.9	0.00115378
												817.223	0.00115378
												817.546	0.00158882
												817.869	0.00158882
												818.192	0.00158882
												818.514	0.00115378
												818.837	0.00115378
												819.16	0.000718747
												819.483	0.000718747
												819.805	0.000718747
												820.128	0.00115378
												820.45	0.00115378
												820.773	0.00115378
												821.095	0.00115378
												821.418	0.00158882
												821.74	0.00158882
												822.062	0.00115378
												822.384	0.00115378
												822.706	0.00158882
												823.028	0.00158882
												823.35	0.00158882
												823.672	0.00158882
												823.994	0.00158882
												824.316	0.00158882
												824.638	0.00158882
												824.96	0.00158882
												825.281	0.00158882
												825.603	0.00115378
												825.925	0.00158882
												826.246	0.00202386
												826.568	0.00202386
												826.889	0.00202386
												827.21	0.00202386
												827.532	0.0024589
												827.853	0.00202386
												828.174	0.00202386
												828.495	0.00202386
												828.816	0.00202386
												829.137	0.0024589
												829.458	0.00289394
												829.779	0.0024589
												830.1	0.0024589
												830.421	0.0024589
												830.742	0.00202386
												831.062	0.00202386
												831.383	0.00202386
												831.704	0.00158882
												832.024	0.00115378
												832.345	0.00115378
												832.665	0.00115378
												832.986	0.00115378
												833.306	0.00115378
												833.626	0.00115378
												833.946	0.00115378
												834.266	0.000718747
												834.587	0.000718747
												834.907	0.00028371
												835.227	0.000718747
												835.547	0.000718747
												835.866	0.00115378
												836.186	0.00115378
												836.506	0.000718747
												836.826	0.00028371
												837.145	0.000718747
												837.465	0.000718747
												837.785	0.000718747
												838.104	0.000718747
												838.424	0.000718747
												838.743	0.000718747
												839.062	0.000718747
												839.382	0.00115378
												839.701	0.00158882
												840.02	0.00115378
												840.339	0.00115378
												840.658	0.00115378
												840.977	0.00115378
												841.296	0.00115378
												841.615	0.00158882
												841.934	0.00158882
												842.253	0.00158882
												842.571	0.00158882
												842.89	0.00158882
												843.209	0.00158882
												843.527	0.00158882
												843.846	0.00115378
												844.164	0.00158882
												844.483	0.00158882
												844.801	0.00115378
												845.119	0.00115378
												845.437	0.00115378
												845.756	0.00115378
												846.074	0.00158882
												846.392	0.00202386
												846.71	0.00202386
												847.028	0.00158882
												847.346	0.00158882
												847.663	0.00115378
												847.981	0.00115378
												848.299	0.00115378
												848.617	0.00115378
												848.934	0.00115378
												849.252	0.00115378
												849.569	0.00158882
												849.887	0.00202386
												850.204	0.00202386
												850.522	0.00202386
												850.839	0.00115378
												851.156	0.00115378
												851.473	0.00158882
												851.79	0.00158882
												852.107	0.00202386
												852.424	0.00202386
												852.741	0.00202386
												853.058	0.00202386
												853.375	0.00202386
												853.692	0.0024589
												854.009	0.0024589
												854.325	0.00202386
												854.642	0.00158882
												854.959	0.00158882
												855.275	0.00158882
												855.592	0.00158882
												855.908	0.00158882
												856.224	0.00158882
												856.541	0.00115378
												856.857	0.00115378
												857.173	0.00158882
												857.489	0.00202386
												857.805	0.00202386
												858.121	0.00202386
												858.437	0.00202386
												858.753	0.00202386
												859.069	0.00202386
												859.385	0.00158882
												859.7	0.00115378
												860.016	0.00115378
												860.332	0.00158882
												860.647	0.00202386
												860.963	0.00289394
												861.278	0.0024589
												861.594	0.00289394
												861.909	0.00289394
												862.224	0.00332897
												862.539	0.00332897
												862.855	0.00289394
												863.17	0.00202386
												863.485	0.00202386
												863.8	0.00202386
												864.115	0.00202386
												864.43	0.00115378
												864.744	0.000718747
												865.059	0.00115378
												865.374	0.00158882
												865.689	0.00158882
												866.003	0.00158882
												866.318	0.00158882
												866.632	0.00158882
												866.947	0.00202386
												867.261	0.00202386
												867.575	0.00202386
												867.89	0.00202386
												868.204	0.00202386
												868.518	0.0024589
												868.832	0.00376401
												869.146	0.00463409
												869.46	0.00332897
												869.774	0.0024589
												870.088	0.00202386
												870.402	0.0024589
												870.715	0.00202386
												871.029	0.00202386
												871.343	0.00202386
												871.656	0.0024589
												871.97	0.00376401
												872.283	0.00419905
												872.597	0.00332897
												872.91	0.00289394
												873.224	0.00289394
												873.537	0.0024589
												873.85	0.00202386
												874.163	0.00202386
												874.476	0.0024589
												874.789	0.00202386
												875.102	0.00158882
												875.415	0.000718747
												875.728	0.00028371
												876.041	0.00028371
												876.354	0.000718747
												876.666	0.000718747
												876.979	0.000718747
												877.291	0.00115378
												877.604	0.00115378
												877.916	0.00158882
												878.229	0.00158882
												878.541	0.00158882
												878.853	0.00158882
												879.166	0.00158882
												879.478	0.00115378
												879.79	0.00115378
												880.102	0.00115378
												880.414	0.00115378
												880.726	0.00115378
												881.038	0.00115378
												881.35	0.00115378
												881.662	0.00115378
												881.973	0.00158882
												882.285	0.00158882
												882.597	0.00158882
												882.908	0.00158882
												883.22	0.00158882
												883.531	0.00115378
												883.842	0.00115378
												884.154	0.00115378
												884.465	0.00115378
												884.776	0.00115378
												885.087	0.000718747
												885.398	0.00028371
												885.709	0.00028371
												886.02	0.000718747
												886.331	0.000718747
												886.642	0.000718747
												886.953	0.00115378
												887.264	0.000718747
												887.575	0.00028371
												887.885	0.000718747
												888.196	0.00115378
												888.506	0.000718747
												888.817	0.00115378
												889.127	0.00115378
												889.437	0.000718747
												889.748	0.000718747
												890.058	0.000718747
												890.368	0.00115378
												890.678	0.00158882
												890.988	0.00202386
												891.298	0.0024589
												891.608	0.00289394
												891.918	0.0024589
												892.228	0.00202386
												892.538	0.00202386
												892.848	0.00158882
												893.157	0.00158882
												893.467	0.00158882
												893.776	0.00158882
												894.086	0.00115378
												894.395	0.00115378
												894.705	0.00158882
												895.014	0.00158882
												895.323	0.00115378
												895.632	0.00115378
												895.942	0.00115378
												896.251	0.00158882
												896.56	0.00158882
												896.869	0.00158882
												897.178	0.00158882
												897.487	0.00115378
												897.795	0.00115378
												898.104	0.00115378
												898.413	0.00115378
												898.721	0.00158882
												899.03	0.00115378
												899.338	0.00115378
												899.647	0.00115378
												899.955	0.00115378
												900.264	0.00115378
												900.572	0.000718747
												900.88	0.000718747
												901.188	0.00115378
												901.496	0.00115378
												901.804	0.00158882
												902.112	0.00202386
												902.42	0.00158882
												902.728	0.00158882
												903.036	0.00158882
												903.344	0.00158882
												903.652	0.00202386
												903.959	0.00202386
												904.267	0.00202386
												904.574	0.00202386
												904.882	0.00158882
												905.189	0.00158882
												905.497	0.00158882
												905.804	0.00158882
												906.111	0.00158882
												906.418	0.00115378
												906.725	0.000718747
												907.033	0.00028371
												907.34	0.00028371
												907.646	0.000718747
												907.953	0.00115378
												908.26	0.00115378
												908.567	0.00158882
												908.874	0.00158882
												909.18	0.00158882
												909.487	0.00158882
												909.794	0.00158882
												910.1	0.00158882
												910.406	0.00158882
												910.713	0.00158882
												911.019	0.00158882
												911.325	0.00202386
												911.632	0.00202386
												911.938	0.00202386
												912.244	0.00202386
												912.55	0.00202386
												912.856	0.0024589
												913.162	0.0024589
												913.467	0.00202386
												913.773	0.00158882
												914.079	0.00158882
												914.385	0.00158882
												914.69	0.00115378
												914.996	0.00158882
												915.301	0.00158882
												915.607	0.00115378
												915.912	0.000718747
												916.217	0.00115378
												916.523	0.00115378
												916.828	0.00115378
												917.133	0.00115378
												917.438	0.00115378
												917.743	0.00115378
												918.048	0.00115378
												918.353	0.00115378
												918.658	0.00115378
												918.963	0.00158882
												919.267	0.00158882
												919.572	0.00158882
												919.877	0.00158882
												920.181	0.00202386
												920.486	0.00202386
												920.79	0.00202386
												921.095	0.00202386
												921.399	0.00158882
												921.703	0.00115378
												922.007	0.00115378
												922.312	0.000718747
												922.616	0.00115378
												922.92	0.00115378
												923.224	0.00115378
												923.528	0.00115378
												923.831	0.00115378
												924.135	0.00115378
												924.439	0.00115378
												924.743	0.00115378
												925.046	0.00115378
												925.35	0.00115378
												925.653	0.00115378
												925.957	0.000718747
												926.26	0.000718747
												926.564	0.00115378
												926.867	0.00115378
												927.17	0.00115378
												927.473	0.00115378
												927.776	0.00115378
												928.079	0.00158882
												928.382	0.00158882
												928.685	0.00158882
												928.988	0.00158882
												929.291	0.00158882
												929.594	0.00158882
												929.896	0.00202386
												930.199	0.00158882
												930.501	0.00158882
												930.804	0.00115378
												931.106	0.00158882
												931.409	0.0024589
												931.711	0.00202386
												932.013	0.00158882
												932.315	0.00202386
												932.618	0.0024589
												932.92	0.0024589
												933.222	0.00289394
												933.524	0.0024589
												933.826	0.0024589
												934.127	0.0024589
												934.429	0.0024589
												934.731	0.0024589
												935.033	0.00202386
												935.334	0.00202386
												935.636	0.00158882
												935.937	0.00115378
												936.239	0.000718747
												936.54	0.000718747
												936.841	0.00115378
												937.143	0.00158882
												937.444	0.00158882
												937.745	0.00158882
												938.046	0.00158882
												938.347	0.00202386
												938.648	0.00158882
												938.949	0.00158882
												939.25	0.00158882
												939.551	0.00202386
												939.851	0.00332897
												940.152	0.00289394
												940.453	0.0024589
												940.753	0.0024589
												941.054	0.0024589
												941.354	0.00202386
												941.654	0.00202386
												941.955	0.0024589
												942.255	0.0024589
												942.555	0.00202386
												942.855	0.00115378
												943.155	0.00115378
												943.455	0.00158882
												943.755	0.00158882
												944.055	0.00158882
												944.355	0.00158882
												944.655	0.00202386
												944.954	0.00289394
												945.254	0.0024589
												945.554	0.00202386
												945.853	0.00202386
												946.153	0.00202386
												946.452	0.00202386
												946.751	0.00202386
												947.051	0.00202386
												947.35	0.00158882
												947.649	0.00115378
												947.948	0.00115378
												948.247	0.00202386
												948.546	0.00202386
												948.845	0.00202386
												949.144	0.00158882
												949.443	0.00158882
												949.742	0.00158882
												950.04	0.00158882
												950.339	0.00115378
												950.637	0.00158882
												950.936	0.00115378
												951.234	0.00158882
												951.533	0.00158882
												951.831	0.00158882
												952.129	0.00202386
												952.428	0.00202386
												952.726	0.00158882
												953.024	0.00202386
												953.322	0.00158882
												953.62	0.00115378
												953.918	0.00115378
												954.216	0.00115378
												954.513	0.00158882
												954.811	0.00158882
												955.109	0.00115378
												955.406	0.00115378
												955.704	0.00115378
												956.001	0.00115378
												956.299	0.00115378
												956.596	0.00115378
												956.893	0.00115378
												957.191	0.00115378
												957.488	0.00158882
												957.785	0.00202386
												958.082	0.00202386
												958.379	0.00202386
												958.676	0.00202386
												958.973	0.00202386
												959.27	0.00158882
												959.566	0.00115378
												959.863	0.00115378
												960.16	0.00158882
												960.456	0.00202386
												960.753	0.00202386
												961.049	0.00202386
												961.346	0.00202386
												961.642	0.00202386
												961.938	0.00202386
												962.235	0.00158882
												962.531	0.00115378
												962.827	0.000718747
												963.123	0.00115378
												963.419	0.00115378
												963.715	0.00115378
												964.011	0.00115378
												964.306	0.00158882
												964.602	0.00202386
												964.898	0.0024589
												965.193	0.0024589
												965.489	0.00202386
												965.784	0.00202386
												966.08	0.00115378
												966.375	0.00115378
												966.671	0.00115378
												966.966	0.00115378
												967.261	0.00115378
												967.556	0.00115378
												967.851	0.00158882
												968.146	0.00158882
												968.441	0.00158882
												968.736	0.00158882
												969.031	0.00202386
												969.326	0.00202386
												969.62	0.00202386
												969.915	0.00202386
												970.21	0.00202386
												970.504	0.0024589
												970.798	0.00202386
												971.093	0.00158882
												971.387	0.00158882
												971.681	0.00158882
												971.976	0.00115378
												972.27	0.00115378
												972.564	0.00115378
												972.858	0.00115378
												973.152	0.00115378
												973.446	0.00115378
												973.74	0.00115378
												974.033	0.00115378
												974.327	0.00115378
												974.621	0.00115378
												974.914	0.00115378
												975.208	0.000718747
												975.501	0.000718747
												975.795	0.000718747
												976.088	0.000718747
												976.382	0.000718747
												976.675	0.00115378
												976.968	0.00115378
												977.261	0.000718747
												977.554	0.000718747
												977.847	0.00115378
												978.14	0.00115378
												978.433	0.00115378
												978.726	0.00115378
												979.018	0.00115378
												979.311	0.00115378
												979.604	0.00115378
												979.896	0.00158882
												980.189	0.00158882
												980.481	0.00202386
												980.774	0.00158882
												981.066	0.00158882
												981.358	0.00202386
												981.65	0.00158882
												981.942	0.00158882
												982.235	0.00115378
												982.527	0.00158882
												982.818	0.00158882
												983.11	0.00115378
												983.402	0.00115378
												983.694	0.00115378
												983.986	0.00158882
												984.277	0.00115378
												984.569	0.00115378
												984.86	0.00115378
												985.152	0.00158882
												985.443	0.00158882
												985.735	0.00202386
												986.026	0.00202386
												986.317	0.00202386
												986.608	0.00158882
												986.899	0.00115378
												987.19	0.00115378
												987.481	0.00115378
												987.772	0.00115378
												988.063	0.00115378
												988.354	0.00115378
												988.644	0.00158882
												988.935	0.00202386
												989.226	0.0024589
												989.516	0.00202386
												989.807	0.00158882
												990.097	0.00158882
												990.387	0.00158882
												990.678	0.00115378
												990.968	0.00115378
												991.258	0.00158882
												991.548	0.0024589
												991.838	0.00202386
												992.128	0.00115378
												992.418	0.00115378
												992.708	0.00115378
												992.998	0.00115378
												993.287	0.00115378
												993.577	0.00158882
												993.867	0.00202386
												994.156	0.00202386
												994.446	0.00158882
												994.735	0.00158882
												995.024	0.00115378
												995.314	0.00158882
												995.603	0.00158882
												995.892	0.00115378
												996.181	0.00202386
												996.47	0.00158882
												996.759	0.00158882
												997.048	0.00158882
												997.337	0.00202386
												997.626	0.00158882
												997.914	0.00115378
												998.203	0.00115378
												998.492	0.00202386
												998.78	0.00202386
												999.069	0.00158882
												999.357	0.00115378
												999.645	0.00115378
												999.934	0.00115378
												1000.22	0.00115378
												1000.51	0.00158882
												1000.8	0.00158882
												1001.09	0.00202386
												1001.37	0.00158882
												1001.66	0.00115378
												1001.95	0.00115378
												1002.24	0.00115378
												1002.53	0.00158882
												1002.81	0.00158882
												1003.1	0.00202386
												1003.39	0.00202386
												1003.68	0.0024589
												1003.96	0.00202386
												1004.25	0.00158882
												1004.54	0.00158882
												1004.83	0.00115378
												1005.11	0.000718747
												1005.4	0.00115378
												1005.69	0.00115378
												1005.97	0.00115378
												1006.26	0.00158882
												1006.55	0.00158882
												1006.83	0.00158882
												1007.12	0.00158882
												1007.41	0.00202386
												1007.69	0.00158882
												1007.98	0.00158882
												1008.27	0.00115378
												1008.55	0.00158882
												1008.84	0.00158882
												1009.13	0.00158882
												1009.41	0.00202386
												1009.7	0.00202386
												1009.98	0.00158882
												1010.27	0.00158882
												1010.56	0.00158882
												1010.84	0.00115378
												1011.13	0.00158882
												1011.41	0.00115378
												1011.7	0.00158882
												1011.99	0.00158882
												1012.27	0.00158882
												1012.56	0.00158882
												1012.84	0.00158882
												1013.13	0.00158882
												1013.41	0.00158882
												1013.7	0.00158882
												1013.98	0.00115378
												1014.27	0.00115378
												1014.55	0.00115378
												1014.84	0.00115378
												1015.12	0.000718747
												1015.41	0.000718747
												1015.69	0.00115378
												1015.98	0.00115378
												1016.26	0.00115378
												1016.55	0.000718747
												1016.83	0.000718747
												1017.12	0.00115378
												1017.4	0.00115378
												1017.69	0.00115378
												1017.97	0.000718747
												1018.25	0.000718747
												1018.54	0.00115378
												1018.82	0.00202386
												1019.11	0.00202386
												1019.39	0.00202386
												1019.67	0.00158882
												1019.96	0.00158882
												1020.24	0.00158882
												1020.53	0.00202386
												1020.81	0.0024589
												1021.09	0.00202386
												1021.38	0.00158882
												1021.66	0.00158882
												1021.94	0.00202386
												1022.23	0.00202386
												1022.51	0.00202386
												1022.79	0.00158882
												1023.08	0.00115378
[truncated: 50 more rows]

## Sheet: Supp. Fig. 1
Supp. Fig. 1c PL and absorption
wavelength (nm)	PL intensity	wavelength (nm)	Absorbance
550	0.00149616	300	117.143
551	0.00160526	300.5	116.047
552	0.00161953	301	115.183
553	0.0020984	301.5	113.803
554	0.00211884	302	112.686
555	0.00228534	302.5	111.672
556	0.00287111	303	110.643
557	0.00289626	303.5	109.944
558	0.00310911	304	108.917
559	0.00353175	304.5	107.903
560	0.00382072	305	106.822
561	0.00455917	305.5	106.062
562	0.00462339	306	104.894
563	0.0051692	306.5	104.372
564	0.00587555	307	103.275
565	0.00712772	307.5	102.234
566	0.00667823	308	101.652
567	0.00786618	308.5	100.71
568	0.00802671	309	99.9451
569	0.0098568	309.5	99.1271
570	0.0104347	310	98.3367
571	0.0119759	310.5	97.4531
572	0.0146728	311	96.7156
573	0.015026	311.5	96.1767
574	0.0172735	312	95.3446
575	0.0197778	312.5	94.6854
576	0.023149	313	93.9012
577	0.0247865	313.5	93.2236
578	0.0281577	314	92.6467
579	0.0322353	314.5	91.9981
580	0.0376613	315	91.3034
581	0.0415784	315.5	90.7793
582	0.0458807	316	90.158
583	0.0535863	316.5	89.3983
584	0.0568612	317	88.8359
585	0.0673923	317.5	88.2949
586	0.0772491	318	87.6142
587	0.0846016	318.5	87.0842
588	0.0997881	319	86.4704
589	0.115264	319.5	85.9398
590	0.133147	320	85.3251
591	0.155847	320.5	84.6565
592	0.188114	321	84.0923
593	0.222886	321.5	83.5818
594	0.267418	322	83.0827
595	0.317023	322.5	82.5068
596	0.37565	323	81.9693
597	0.434823	323.5	81.5454
598	0.500835	324	81.0958
599	0.576061	324.5	80.4357
600	0.646343	325	80.0472
601	0.728697	325.5	79.389
602	0.805047	326	78.8793
603	0.900629	326.5	78.4975
604	1	327	77.8942
605	1.1196	327.5	77.4585
606	1.26267	328	76.9839
607	1.43399	328.5	76.3906
608	1.63825	329	75.9369
609	1.87315	329.5	75.5187
610	2.14959	330	75.0455
611	2.44728	330.5	74.5641
612	2.71386	331	74.0437
613	2.96674	331.5	73.6601
614	3.15421	332	73.1256
615	3.20099	332.5	72.644
616	3.21069	333	72.1178
617	3.08592	333.5	71.7592
618	2.87305	334	71.316
619	2.60695	334.5	70.8558
620	2.27772	335	70.335
621	1.94706	335.5	69.9879
622	1.67848	336	69.4836
623	1.38779	336.5	69.0279
624	1.12901	337	68.5151
625	0.916265	337.5	68.2095
626	0.751589	338	67.7637
627	0.61308	338.5	67.3263
628	0.503692	339	66.9054
629	0.418994	339.5	66.5155
630	0.353143	340	66.1592
631	0.276761	340.5	65.6824
632	0.236692	341	65.2399
633	0.194921	341.5	64.9306
634	0.160984	342	64.4968
635	0.133115	342.5	64.1265
636	0.11552	343	63.7139
637	0.097059	343.5	63.3304
638	0.0824183	344	63.022
639	0.0633789	344.5	62.6567
640	0.055577	345	62.3373
641	0.0465549	345.5	61.9215
642	0.0370513	346	61.5202
643	0.0312079	346.5	61.1908
644	0.0255571	347	60.7638
645	0.0219611	347.5	60.4833
646	0.0197457	348	60.1932
647	0.0164066	348.5	59.7394
648	0.0148976	349	59.4347
649	0.0124896	349.5	59.1167
650	0.00947152	350	58.7457
651	0.00921467	350.5	58.3897
652	0.00757722	351	57.9958
653	0.00613241	351.5	57.7255
654	0.00699929	352	57.3295
655	0.00504078	352.5	57.0271
656	0.00446285	353	56.7616
657	0.00404546	353.5	56.3684
658	0.00353175	354	56.0344
659	0.00324279	354.5	55.7425
660	0.00193083	355	55.3891
661	0.00201967	355.5	55.0483
662	0.00193229	356	54.721
663	0.00225952	356.5	54.4222
664	0.00217243	357	54.152
665	0.00140928	357.5	53.8586
666	0.000995576	358	53.5445
667	0.0013908	358.5	53.2287
668	0.00147601	359	52.956
669	0.00163159	359.5	52.5861
670	0.00158931	360	52.3484
671	0.00134573	360.5	52.0636
672	0.00136483	361	51.7668
673	0.00110842	361.5	51.5265
674	0.000773814	362	51.1929
675	0.00099938	362.5	50.9755
676	0.000943954	363	50.6789
677	0.00110628	363.5	50.3815
678	0.00120123	364	50.1098
679	0.00106777	364.5	49.8864
680	0.000852597	365	49.6109
681	0.00102418	365.5	49.3698
682	0.0008014	366	49.1151
683	0.00105855	366.5	48.8413
684	0.000993543	367	48.6133
685	0.00117684	367.5	48.2987
686	0.00119608	368	48.077
687	0.00104165	368.5	47.8131
688	0.000882415	369	47.5759
689	0.00161431	369.5	47.3336
690	0.000910393	370	47.048
691	0.000833051	370.5	46.8098
692	0.000470336	371	46.623
693	0.00105213	371.5	46.3146
694	0.000874658	372	46.0739
695	0.00118487	372.5	45.7993
696	0.000903307	373	45.5651
697	0.00102012	373.5	45.3064
698	0.00082931	374	45.045
699	0.00105329	374.5	44.7826
700	0.00106934	375	44.5609
701	0.00119496	375.5	44.3677
702	0.00132523	376	44.0887
703	0.00100901	376.5	43.8139
704	0.000797117	377	43.6534
705	0.00150287	377.5	43.3492
706	0.00117592	378	43.1355
707	0.00143566	378.5	42.9042
708	0.000851609	379	42.6705
709	0.00123669	379.5	42.4171
710	0.00125709	380	42.227
711	0.00102212	380.5	41.9743
712	0.0009083	381	41.7064
713	0.000921573	381.5	41.5035
714	0.000934178	382	41.2984
715	0.00189619	382.5	41.056
716	0.00124061	383	40.8511
717	0.00168146	383.5	40.6617
718	0.00128333	384	40.422
719	0.000723708	384.5	40.2149
720	0.00117859	385	39.9988
721	0.000897203	385.5	39.8192
722	0.000912419	386	39.6062
723	0.00154418	386.5	39.3948
724	0.00125442	387	39.2092
725	0.000636666	387.5	38.956
726	0.00145588	388	38.7859
727	0.00115062	388.5	38.5635
728	0.0010016	389	38.3961
729	0.001016	389.5	38.1683
730	0.000688008	390	37.9618
731	0.00174528	390.5	37.7652
732	0.00141716	391	37.5907
733	0.00197648	391.5	37.3834
734	0.000182143	392	37.2111
735	0.00221567	392.5	37.0043
736	0.000751535	393	36.8212
737	0.000763183	393.5	36.6405
738	0.00135781	394	36.4386
739	0.00196881	394.5	36.2408
740	0.000400173	395	36.0531
741	0.00162485	395.5	35.8471
742	0.000618673	396	35.6681
743	0.000836037	396.5	35.4674
744	0.00212001	397	35.2761
745	0.00107448	397.5	35.0959
746	0.00174392	398	34.9271
747	0.000663411	398.5	34.7356
748	0.00134505	399	34.5493
749	0.0018194	399.5	34.3715
750	0.00115303	400	34.1714
		400.5	33.9779
		401	33.762
		401.5	33.5741
		402	33.4267
		402.5	33.2142
		403	33.0126
		403.5	32.8451
		404	32.6792
		404.5	32.4881
		405	32.2953
		405.5	32.1286
		406	31.9357
		406.5	31.783
		407	31.59
		407.5	31.4151
		408	31.2551
		408.5	31.0815
		409	30.8984
		409.5	30.7153
		410	30.5666
		410.5	30.4038
		411	30.2023
		411.5	30.059
		412	29.8828
		412.5	29.7179
		413	29.5637
		413.5	29.3642
		414	29.2196
		414.5	29.0392
		415	28.8926
		415.5	28.7242
		416	28.5415
		416.5	28.3868
		417	28.2137
		417.5	28.0425
		418	27.8894
		418.5	27.7006
		419	27.5495
		419.5	27.3729
		420	27.1969
		420.5	27.0156
		421	26.8734
		421.5	26.6847
		422	26.5272
		422.5	26.3532
		423	26.1557
		423.5	26.0231
		424	25.8548
		424.5	25.6888
		425	25.4835
		425.5	25.3302
		426	25.1609
		426.5	24.9989
		427	24.8361
		427.5	24.6888
		428	24.5049
		428.5	24.3458
		429	24.1744
		429.5	24.0442
		430	23.8789
		430.5	23.7245
		431	23.5636
		431.5	23.4104
		432	23.2618
		432.5	23.1148
		433	22.9544
		433.5	22.8066
		434	22.6669
		434.5	22.5254
		435	22.3731
		435.5	22.2265
		436	22.0823
		436.5	21.951
		437	21.8202
		437.5	21.6983
		438	21.5493
		438.5	21.4166
		439	21.2871
		439.5	21.1537
		440	21.0369
		440.5	20.9173
		441	20.8168
		441.5	20.6866
		442	20.5674
		442.5	20.4617
		443	20.3556
		443.5	20.2248
		444	20.1178
		444.5	19.9915
		445	19.8797
		445.5	19.7894
		446	19.6687
		446.5	19.5714
		447	19.4649
		447.5	19.3401
		448	19.2442
		448.5	19.132
		449	19.0079
		449.5	18.9187
		450	18.8026
		450.5	18.7063
		451	18.604
		451.5	18.4917
		452	18.3776
		452.5	18.2837
		453	18.176
		453.5	18.0532
		454	17.9537
		454.5	17.8609
		455	17.7485
		455.5	17.6554
		456	17.5513
		456.5	17.4633
		457	17.3555
		457.5	17.2545
		458	17.1653
		458.5	17.0645
		459	16.9583
		459.5	16.8574
		460	16.7521
		460.5	16.6538
		461	16.5545
		461.5	16.4352
		462	16.3402
		462.5	16.2327
		463	16.1528
		463.5	16.0486
		464	15.9445
		464.5	15.8344
		465	15.731
		465.5	15.6385
		466	15.5201
		466.5	15.4038
		467	15.317
		467.5	15.2007
		468	15.0952
		468.5	14.9964
		469	14.8922
		469.5	14.7862
		470	14.6663
		470.5	14.5653
		471	14.4688
		471.5	14.3727
		472	14.2505
		472.5	14.1496
		473	14.0583
		473.5	13.9492
		474	13.8465
		474.5	13.7558
		475	13.6599
		475.5	13.5633
		476	13.4558
		476.5	13.3563
		477	13.2564
		477.5	13.1645
		478	13.07
		478.5	12.9875
		479	12.8768
		479.5	12.7916
		480	12.6786
		480.5	12.5885
		481	12.4961
		481.5	12.399
		482	12.3152
		482.5	12.2115
		483	12.1084
		483.5	12.0057
		484	11.9147
		484.5	11.8028
		485	11.6898
		485.5	11.5906
		486	11.4834
		486.5	11.3661
		487	11.2564
		487.5	11.1371
		488	11.0136
		488.5	10.8892
		489	10.7744
		489.5	10.642
		490	10.5287
		490.5	10.3939
		491	10.2682
		491.5	10.1442
		492	9.99559
		492.5	9.87283
		493	9.7336
		493.5	9.59681
		494	9.46195
		494.5	9.33331
		495	9.21123
		495.5	9.0604
		496	8.93545
		496.5	8.81545
		497	8.69094
		497.5	8.56006
		498	8.45375
		498.5	8.31317
		499	8.21633
		499.5	8.08298
		500	7.97808
		500.5	7.85579
		501	7.74288
		501.5	7.63337
		502	7.51376
		502.5	7.41531
		503	7.31381
		503.5	7.20526
		504	7.09667
		504.5	6.98788
		505	6.88371
		505.5	6.7725
		506	6.68289
		506.5	6.57429
		507	6.47279
		507.5	6.36371
		508	6.27386
		508.5	6.16658
		509	6.06716
		509.5	5.97837
		510	5.86405
		510.5	5.77522
		511	5.67003
		511.5	5.58056
		512	5.47148
		512.5	5.38008
		513	5.29085
		513.5	5.18731
		514	5.10372
		514.5	5.01401
		515	4.92192
		515.5	4.83454
		516	4.75445
		516.5	4.67377
		517	4.58401
		517.5	4.50421
		518	4.43231
		518.5	4.35586
		519	4.28804
		519.5	4.21285
		520	4.15824
		520.5	4.08955
		521	4.00518
		521.5	3.94761
		522	3.89333
		522.5	3.8379
		523	3.7593
		523.5	3.69931
		524	3.64824
		524.5	3.59435
		525	3.54775
		525.5	3.49372
		526	3.4429
		526.5	3.38421
		527	3.34139
		527.5	3.2963
		528	3.25042
		528.5	3.19246
		529	3.15081
		529.5	3.1012
		530	3.06465
		530.5	3.01698
		531	2.96091
		531.5	2.92756
		532	2.89547
		532.5	2.84916
		533	2.80703
		533.5	2.77256
		534	2.72674
		534.5	2.68989
		535	2.64965
		535.5	2.60256
		536	2.57489
		536.5	2.5345
		537	2.49416
		537.5	2.45708
		538	2.41305
		538.5	2.38936
		539	2.35858
		539.5	2.31072
		540	2.28567
		540.5	2.25412
		541	2.22654
		541.5	2.20936
		542	2.17887
		542.5	2.15887
		543	2.15072
		543.5	2.11873
		544	2.10397
		544.5	2.08392
		545	2.06921
		545.5	2.06514
		546	2.05082
		546.5	2.04286
		547	2.03436
		547.5	2.02688
		548	2.02611
		548.5	2.02154
		549	2.02077
		549.5	2.00698
		550	1.9979
		550.5	1.99392
		551	1.99426
		551.5	1.98455
		552	1.9748
		552.5	1.9779
		553	1.9681
		553.5	1.95868
		554	1.94994
		554.5	1.94562
		555	1.93601
		555.5	1.91611
		556	1.89674
		556.5	1.89339
		557	1.87616
		557.5	1.85577
		558	1.84116
		558.5	1.8181
		559	1.79373
		559.5	1.76426
		560	1.74553
		560.5	1.71829
		561	1.67383
		561.5	1.65373
		562	1.64004
		562.5	1.58907
		563	1.5732
		563.5	1.53524
		564	1.51426
		564.5	1.46781
		565	1.44902
		565.5	1.41441
		566	1.39111
		566.5	1.34907
		567	1.32509
		567.5	1.2948
		568	1.26213
		568.5	1.23708
		569	1.21538
		569.5	1.19174
		570	1.17203
		570.5	1.15436
		571	1.13184
		571.5	1.11883
		572	1.10203
		572.5	1.07165
		573	1.05689
		573.5	1.0614
		574	1.03796
		574.5	1.02582
		575	1.02737
		575.5	1.01101
		576	1.00592
		576.5	0.99752
		577	0.99839
		577.5	0.98582
		578	0.98004
		578.5	0.97621
		579	0.96237
		579.5	0.96388
		580	0.95033
		580.5	0.95315
		581	0.94723
		581.5	0.94043
		582	0.9331
		582.5	0.92077
		583	0.91305
		583.5	0.90281
		584	0.90699
		584.5	0.87796
		585	0.87694
		585.5	0.8583
		586	0.84616
		586.5	0.83592
		587	0.84053
		587.5	0.81262
		588	0.82461
		588.5	0.82665
		589	0.80558
		589.5	0.80461
		590	0.81106
		590.5	0.80053
		591	0.81402
		591.5	0.80199
		592	0.80606
		592.5	0.8065
		593	0.81422
		593.5	0.82708
		594	0.82626
		594.5	0.84757
		595	0.85577
		595.5	0.86645
		596	0.89174
		596.5	0.90364
		597	0.90805
		597.5	0.93422
		598	0.95213
		598.5	0.97504
		599	0.98786
		599.5	0.9883
		600	1.00655
		600.5	1.03393
		601	1.02898
		601.5	1.02864
		602	1.02567
		602.5	1.03796
		603	1.01966
		603.5	1.01713
		604	1.01645
		604.5	1.0099
		605	0.98601
		605.5	0.9747
		606	0.96898
		606.5	0.95669
		607	0.95029
		607.5	0.95606
		608	0.94684
		608.5	0.94116
		609	0.94834
		609.5	0.953
		610	0.96271
		610.5	0.96888
		611	0.98334
		611.5	0.98699
		612	0.98834
		612.5	1.00179
		613	1.00718
		613.5	1.00689
		614	1.00169
		614.5	0.99999
		615	0.98825
		615.5	0.97708
		616	0.96684
		616.5	0.9332
		617	0.88941
		617.5	0.85135
		618	0.81407
		618.5	0.78082
		619	0.72606
		619.5	0.67684
		620	0.6231
		620.5	0.58422
		621	0.51849
		621.5	0.48286
		622	0.42645
		622.5	0.39553
		623	0.35728
		623.5	0.31456
		624	0.28543
		624.5	0.25218
		625	0.22684
		625.5	0.19985
		626	0.18781
		626.5	0.16543
		627	0.14539
		627.5	0.12111
		628	0.11272
		628.5	0.11141
		629	0.09587
		629.5	0.09417
		630	0.09485
		630.5	0.07956
		631	0.06927
		631.5	0.04733
		632	0.05912
		632.5	0.05699
		633	0.05611
		633.5	0.0598
		634	0.05374
		634.5	0.05053
		635	0.04291
		635.5	0.0451
		636	0.04267
		636.5	0.04747
		637	0.02845
		637.5	0.04461
		638	0.03772
		638.5	0.04427
		639	0.04694
		639.5	0.04539
		640	0.03349
		640.5	0.0416
		641	0.04315
		641.5	0.02728
		642	0.01495
		642.5	0.03102
		643	0.02252
		643.5	0.01379
		644	0.02393
		644.5	0.03485
		645	0.03912
		645.5	0.02529
		646	0.02723
		646.5	0.02849
		647	0.01422
		647.5	0.02073
		648	0.02733
		648.5	0.03112
		649	0.02976
		649.5	0.0184
		650	0.02039
		650.5	0.02476
		651	0.02388
		651.5	0.02262
		652	0.02349
		652.5	0.02097
		653	0.01529
		653.5	0.03544
		654	0.01879
		654.5	0.01655
		655	0.01713
		655.5	0.01883
		656	0.01243
		656.5	0.02505
		657	0.02466
		657.5	0.01859
		658	0.02092
		658.5	0.02602
		659	0.02116
		659.5	0.01927
		660	0.01087
		660.5	0.01927
		661	0.02053
		661.5	0.01971
		662	0.02354
		662.5	0.02553
		663	0.01966
		663.5	0.01422
		664	0.01213
		664.5	0.02408
		665	0.0183
		665.5	0.02641
		666	0.02495
		666.5	0.01922
		667	0.02311
		667.5	0.01796
		668	0.0133
		668.5	0.01446
		669	0.01286
		669.5	0.00903
		670	0.01665
		670.5	0.00626
		671	0.00155
		671.5	0.00718
		672	0.00786
		672.5	0.01835
		673	0.01369
		673.5	0.0132
		674	0.01825
		674.5	0.01864
		675	0.00874
		675.5	0.01179
		676	0.01184
		676.5	0.00767
		677	-0.000195509
		677.5	0.00403
		678	0.01238
		678.5	0.00626
		679	0.01476
		679.5	0.01879
		680	0.00854
		680.5	0.00612
		681	0.00437
		681.5	0.01092
		682	0.00354
		682.5	0.02
		683	0.01044
		683.5	0.01112
		684	-4.98785e-05
		684.5	-0.00787
		685	0.00243
		685.5	0.01199
		686	-0.0068
		686.5	0.01558
		687	-0.00821
		687.5	0.00446
		688	0.00165
		688.5	0.0249
		689	0.000726818
		689.5	-0.000583857
		690	0.00684
		690.5	0.01534
		691	0.02116
		691.5	-0.00918
		692	-0.00112
		692.5	0.01048
		693	-0.00306
		693.5	0.000532644
		694	0.00213
		694.5	-0.02088
		695	0.00582
		695.5	-0.000438227
		696	0.02296
		696.5	-0.000875118
		697	-0.00209
		697.5	0.01005
		698	0.00107
		698.5	-0.00636
		699	-0.00121
		699.5	0.00704
		700	-1.33495e-06
		700.5	0.00505
		701	0.0016
		701.5	-0.00121
		702	-0.01199
		702.5	0.00485
		703	0.0082
		703.5	-0.01277
		704	-0.00728
		704.5	0.00995
		705	-0.00102
		705.5	-0.0118
		706	-0.01738
		706.5	0.00379
		707	-0.00233
		707.5	-0.00194
		708	-0.00355
		708.5	-0.00651
		709	-0.00248
		709.5	-0.00631
		710	0.00136
		710.5	0.01699
		711	-0.00481
		711.5	-0.01748
		712	0.000289926
		712.5	0.00175
		713	-9.8422e-05
		713.5	0.01073
		714	-0.01884
		714.5	-0.01194
		715	-0.00486
		715.5	-0.00932
		716	0.00121
		716.5	-0.00379
		717	-0.00767
		717.5	0.00791
		718	-0.01952
		718.5	0.00218
		719	-0.00393
		719.5	0.00709
		720	-0.000146965
		720.5	-0.01777
		721	0.00422
		721.5	-0.00422
		722	-0.01136
		722.5	-0.01
		723	-0.03092
		723.5	0.00679
		724	-0.00466
		724.5	-0.01155
		725	0.00942
		725.5	-0.0052
		726	-0.00879
		726.5	-0.01359
		727	-0.00136
		727.5	-0.00369
		728	-0.01005
		728.5	-0.00146
		729	0.000872448
		729.5	0.00578
		730	-0.00481
		730.5	-0.01262
		731	-0.01665
		731.5	-0.00155
		732	-0.01442
		732.5	0.00311
		733	-0.00248
		733.5	-0.00432
		734	-0.00956
		734.5	-0.00422
		735	-0.01791
		735.5	-0.01893
		736	-0.02738
		736.5	-0.00796
		737	0.00296
		737.5	-0.00762
		738	-0.00816
		738.5	0.00888
		739	-0.00165
		739.5	-0.00578
		740	-0.00121
		740.5	0.00301
		741	-0.02874
		741.5	-0.03753
		742	-0.00253
		742.5	-0.0199
		743	-0.015
		743.5	-0.03306
		744	-0.00995
		744.5	-0.01039
		745	-0.00845
		745.5	-0.00995
		746	-0.01165
		746.5	-0.00641
		747	-0.0033
		747.5	-0.00568
		748	-0.02335
		748.5	-0.04432
		749	-0.00287
		749.5	-0.02762
		750	-0.01937
		750.5	-0.02908
		751	-0.00321
		751.5	-0.01054
		752	-0.03005
		752.5	-0.03888
		753	-0.02728
		753.5	-0.01539
		754	-0.00048677
		754.5	-0.00665
		755	-0.03248
		755.5	-0.01602
		756	-0.01704
		756.5	-0.02651
		757	-0.01675
		757.5	-0.02539
		758	-0.03301
		758.5	-0.0118
		759	-0.01194
		759.5	-0.01015
		760	-0.04005
		760.5	-0.00534
		761	-0.01034
		761.5	-0.0149
		762	-0.03723
		762.5	-0.03976
		763	-0.02223
		763.5	-0.03112
		764	-0.02549
		764.5	-0.02466
		765	-0.03078
		765.5	-0.03898
		766	-0.01655
		766.5	-0.02689
		767	-0.03898
		767.5	-0.03612
		768	-0.03233
		768.5	-0.03311
		769	-0.02806
		769.5	-0.03665
		770	-0.03442
		770.5	-0.02505
		771	-0.01626
		771.5	-0.06102
		772	-0.035
		772.5	-0.02194
		773	-0.04869
		773.5	-0.04689
		774	-0.05918
		774.5	-0.02223
		775	-0.01733
		775.5	-0.0233
		776	-0.02515
		776.5	-0.05918
		777	-0.04544
		777.5	-0.04956
		778	-0.03694
		778.5	-0.02699
		779	-0.035
		779.5	-0.05
		780	-0.06316
		780.5	-0.0351
		781	-0.05146
		781.5	-0.07248
		782	-0.04641
		782.5	-0.0568
		783	-0.03796
		783.5	-0.03151
		784	-0.05253
		784.5	-0.03131
		785	-0.04248
		785.5	-0.04379
		786	-0.05005
		786.5	-0.035
		787	-0.03753
		787.5	-0.04262
		788	-0.06248
		788.5	-0.05699
		789	-0.08481
		789.5	-0.04418
		790	-0.05087
		790.5	-0.0551
		791	-0.04228
		791.5	-0.03738
		792	-0.06626
		792.5	-0.05388
		793	-0.10102
		793.5	-0.06563
		794	-0.04762
		794.5	-0.04976
		795	-0.04888
		795.5	-0.04918
		796	-0.05956
		796.5	-0.07117
		797	-0.06869
		797.5	-0.08636
		798	-0.07398
		798.5	-0.05976
		799	-0.0652
		799.5	-0.065
		800	-0.095

## Sheet: Supp. Fig. 3
Supp. Fig. 3c Lasing performance			Supp. Fig. 3d Polarization dependence							Supp. Fig. 3e Polarization dependence					Supp. Fig. 3f effective refractive index
Pump fluence (uJ/cm2)	Intensity		TE mode		TM mode		No polarizer			TE mode		TM mode			Lower panel		Upper panel
12.8175	187.753		Wavelength (nm)	PL intensity	Wavelength (nm)	PL intensity	Wavelength (nm)	PL intensity		Wavelength (nm)	PL intensity	Wavelength (nm)	PL intensity		Grating period (nm)	Bragg resonace	Grating period (nm)	effective refractive index
12.1429	106.378		579.437	16.5625	579.437	18.625	579.437	26.0625		579.437	12.5625	579.437	0.75		351	639.1	351	1.82077
11.4682	43.8607		579.5	1.5625	579.5	7.625	579.5	32.0625		579.5	11.5625	579.5	9.75		354	632.2	354	1.78573
10.7936	5.20052		579.564	-3.4375	579.564	17.625	579.564	16.0625		579.564	6.5625	579.564	26.75		354	631	354	1.78251
10.119	1.00027		579.627	8.5625	579.627	3.625	579.627	16.0625		579.627	15.5625	579.627	30.75		354	636.1	354	1.79682
9.44444	0.84249		579.691	3.5625	579.691	3.625	579.691	29.0625		579.691	1.5625	579.691	12.75		360	639.8	360	1.7771
8.76984	0.73198		579.754	3.5625	579.754	21.625	579.754	24.0625		579.754	30.5625	579.754	4.75		360	625.4	360	1.73713
8.09524	0.7128		579.817	-4.4375	579.817	11.625	579.817	9.0625		579.817	8.5625	579.817	8.75		360	633.3	360	1.75926
7.42063	0.6705		579.881	-6.4375	579.881	0.625	579.881	27.0625		579.881	24.5625	579.881	3.75		360	618.4	360	1.71778
			579.944	7.5625	579.944	15.625	579.944	23.0625		579.944	16.5625	579.944	22.75		360	625.8	360	1.73833
			580.008	2.5625	580.008	-5.375	580.008	27.0625		580.008	-0.4375	580.008	16.75		365	650.7	365	1.78263
			580.071	1.5625	580.071	7.625	580.071	42.0625		580.071	11.5625	580.071	19.75		365	637	365	1.74532
			580.134	-2.4375	580.134	12.625	580.134	33.0625		580.134	23.5625	580.134	1.75		370	660.8	370	1.78595
			580.198	4.5625	580.198	-7.375	580.198	34.0625		580.198	11.5625	580.198	7.75		370	647.3	370	1.74934
			580.261	13.5625	580.261	-6.375	580.261	33.0625		580.261	1.5625	580.261	31.75		375	660.8	375	1.76227
			580.325	0.5625	580.325	13.625	580.325	22.0625		580.325	18.5625	580.325	-3.25		375	623.4	375	1.6624
			580.388	0.5625	580.388	17.625	580.388	32.0625		580.388	6.5625	580.388	4.75		380	669.4	380	1.76147
			580.452	6.5625	580.452	6.625	580.452	31.0625		580.452	1.5625	580.452	37.75		385	668.9	385	1.7374
			580.515	-2.4375	580.515	14.625	580.515	28.0625		580.515	27.5625	580.515	15.75
			580.578	-3.4375	580.578	7.625	580.578	40.0625		580.578	12.5625	580.578	20.75
			580.642	7.5625	580.642	11.625	580.642	14.0625		580.642	11.5625	580.642	23.75
			580.705	8.5625	580.705	4.625	580.705	24.0625		580.705	18.5625	580.705	16.75
			580.769	8.5625	580.769	4.625	580.769	10.0625		580.769	14.5625	580.769	32.75
			580.832	0.5625	580.832	1.625	580.832	28.0625		580.832	28.5625	580.832	24.75
			580.895	2.5625	580.895	32.625	580.895	18.0625		580.895	30.5625	580.895	13.75
			580.959	13.5625	580.959	17.625	580.959	34.0625		580.959	27.5625	580.959	12.75
			581.022	-0.4375	581.022	14.625	581.022	16.0625		581.022	18.5625	581.022	19.75
			581.086	5.5625	581.086	18.625	581.086	37.0625		581.086	27.5625	581.086	5.75
			581.149	10.5625	581.149	18.625	581.149	38.0625		581.149	12.5625	581.149	1.75
			581.212	0.5625	581.212	12.625	581.212	61.0625		581.212	21.5625	581.212	24.75
			581.276	-1.4375	581.276	10.625	581.276	29.0625		581.276	21.5625	581.276	15.75
			581.339	0.5625	581.339	4.625	581.339	47.0625		581.339	13.5625	581.339	13.75
			581.402	-3.4375	581.402	12.625	581.402	26.0625		581.402	16.5625	581.402	32.75
			581.466	-4.4375	581.466	-2.375	581.466	30.0625		581.466	2.5625	581.466	7.75
			581.529	3.5625	581.529	28.625	581.529	15.0625		581.529	28.5625	581.529	22.75
			581.593	17.5625	581.593	8.625	581.593	30.0625		581.593	20.5625	581.593	17.75
[truncated: 1,250 more rows]

## Sheet: Supp. Fig. 4
Supp. Fig. 4a PL decay					Supp. Fig. 4b PL decay					Supp. Fig. 4c PL decay
[truncated: 2,451 more rows]

[truncated: 4 more sheets: Supp. Fig. 5, Supp. Fig. 6, Supp. Fig. 7, Supp. Fig. 8]
